# Supplementary material for: From nasal to basal: single-cell sequencing of the bursa of Fabricius highlights the IBDV infection mechanism in chickens
Source: Cell Biosci. 2021 Dec 16;11:212. doi: 10.1186/s13578-021-00728-9 (PMC8675306; doi:10.1186/s13578-021-00728-9)
Supplement: Supplementary file 10 — Additional file 10. Excel data of total 42,484 single transcriptomes were distributed into nine different clusters based on the differential expression levels. [file 13578_2021_728_MOESM10_ESM.xls]

gene	p_val	avg_logFC	pct.1	pct.2	p_val_adj	cluster	gene_diff	Dbxref	description	GO_id	GO_term	pathway	pathway_description
TCF7	0	2.616261936	0.655	0.022	0	7	29.773	CGNC:49222,GeneID:395229	transcription factor 7	GO:0000122,GO:0000978,GO:0001227,GO:0003677,GO:0003700,GO:0005634,GO:0005667,GO:0005719,GO:0006355,GO:0006357,GO:0008013,GO:0016604,GO:0021915,GO:0030538,GO:0033153,GO:0042127,GO:0043565,GO:0044212,GO:0044336,GO:0046632,GO:0048557,GO:0048619,GO:0060070,GO:0071353	negative regulation of transcription by RNA polymerase II|RNA polymerase II proximal promoter sequence-specific DNA binding|DNA-binding transcription repressor activity, RNA polymerase II-specific|DNA binding|DNA-binding transcription factor activity|nucleus|transcription factor complex|nuclear euchromatin|regulation of transcription, DNA-templated|regulation of transcription by RNA polymerase II…	gga04310,gga04520,gga04916,gga05132,gga05168	Wnt signaling pathway|Adherens junction|Melanogenesis|Salmonella infection|Herpes simplex virus 1 infection
LOC107055347	0	2.460714254	0.763	0.103	0	6	7.408	CGNC:78307,GeneID:107055347	uncharacterized LOC107055347	GO:0003676,GO:0004527,GO:0005654,GO:0016604	nucleic acid binding|exonuclease activity|nucleoplasm|nuclear body	--	--
INHBA	0	2.244949014	0.41	0.013	0	8	31.538	CGNC:9365,GeneID:396361	inhibin beta A chain isoform X1	GO:0000082,GO:0001541,GO:0002244,GO:0005125,GO:0005160,GO:0005179,GO:0005576,GO:0005615,GO:0006357,GO:0007050,GO:0007498,GO:0008083,GO:0008285,GO:0008584,GO:0010862,GO:0030308,GO:0032924,GO:0042493,GO:0042541,GO:0042701,GO:0042981,GO:0043408,GO:0043509,GO:0043512,GO:0045648,GO:0045786,GO:0045944,GO:0046880,GO:0048468,GO:0060021,GO:0060395,GO:2001241	G1/S transition of mitotic cell cycle|ovarian follicle development|hematopoietic progenitor cell differentiation|cytokine activity|transforming growth factor beta receptor binding|hormone activity|extracellular region|extracellular space|regulation of transcription by RNA polymerase II|cell cycle arrest|mesoderm development|growth factor activity|negative regulation of cell proliferation|male gon…	gga04350,gga04060,gga05168	TGF-beta signaling pathway|Cytokine-cytokine receptor interaction|Herpes simplex virus 1 infection
HSPB7	0	1.950421668	0.707	0.009	0	5	78.556	CGNC:16703,GeneID:430280	heat shock protein beta-7	GO:0005634,GO:0005654,GO:0005737,GO:0006986,GO:0007507,GO:0008016,GO:0008022,GO:0015030,GO:0015629,GO:0016235,GO:0031005	nucleus|nucleoplasm|cytoplasm|response to unfolded protein|heart development|regulation of heart contraction|protein C-terminus binding|Cajal body|actin cytoskeleton|aggresome|filamin binding	gga05168	Herpes simplex virus 1 infection
EDQM3	0	1.802817672	0.586	0.004	0	5	146.5	CGNC:80606,GeneID:110224122	epidermal differentiation protein containing a glutamine (Q) motif 3	--	--	--	--
ARHGAP22	0	1.72358562	0.287	0.008	0	8	35.875	CGNC:4605,GeneID:423779	Rho GTPase activating protein 22	GO:0001525,GO:0005096,GO:0005634,GO:0005829,GO:0005925,GO:0007165,GO:0030154,GO:0051056,GO:0098978,GO:0099175	angiogenesis|GTPase activator activity|nucleus|cytosol|focal adhesion|signal transduction|cell differentiation|regulation of small GTPase mediated signal transduction|glutamatergic synapse|regulation of postsynapse organization	gga05168	Herpes simplex virus 1 infection
RASGEF1B	0	1.698166195	0.482	0.016	0	8	30.125	CGNC:63405,GeneID:100859744	ras-GEF domain-containing family member 1B isoform X1	GO:0005088,GO:0005769,GO:0005770,GO:0007264,GO:0030496,GO:0043547	Ras guanyl-nucleotide exchange factor activity|early endosome|late endosome|small GTPase mediated signal transduction|midbody|positive regulation of GTPase activity	--	--
BCL11B	0	1.692830732	0.679	0.01	0	7	67.9	CGNC:51968,GeneID:423444	B-cell CLL/lymphoma 11B	--	--	gga05168	Herpes simplex virus 1 infection
MUC16	0	1.680153783	0.477	0.013	0	3	36.692	CGNC:55476,GeneID:769718	mucin-16	--	--	gga05168	Herpes simplex virus 1 infection
COL5A1	0	1.678989598	0.488	0.003	0	9	162.667	CGNC:49379,GeneID:395568	collagen alpha-1(V) chain isoform X1	GO:0001568,GO:0003007,GO:0005201,GO:0005581,GO:0005588,GO:0005604,GO:0005615,GO:0007155,GO:0008201,GO:0016477,GO:0030020,GO:0030198,GO:0030199,GO:0031012,GO:0032964,GO:0035313,GO:0035989,GO:0043394,GO:0043588,GO:0045112,GO:0048407,GO:0048592,GO:0051128,GO:0062023,GO:0097435,GO:1903225	blood vessel development|heart morphogenesis|extracellular matrix structural constituent|collagen trimer|collagen type V trimer|basement membrane|extracellular space|cell adhesion|heparin binding|cell migration|extracellular matrix structural constituent conferring tensile strength|extracellular matrix organization|collagen fibril organization|extracellular matrix|collagen biosynthetic process|wo…	gga05168	Herpes simplex virus 1 infection
CNKSR2L	0	1.668474176	0.66	0.015	0	7	44	CGNC:69268,GeneID:101749809	connector enhancer of kinase suppressor of ras 2-like	GO:0005737,GO:0009966,GO:0042802,GO:0043005,GO:0043025,GO:0045211,GO:0098978,GO:0099147,GO:0099173	cytoplasm|regulation of signal transduction|identical protein binding|neuron projection|neuronal cell body|postsynaptic membrane|glutamatergic synapse|extrinsic component of postsynaptic density membrane|postsynapse organization	--	--
LOC107055343	0	1.657011967	0.316	0.005	0	3	63.2	CGNC:78303,GeneID:107055343	mucin-2-like	--	--	--	--
RORA	0	1.524681077	0.484	0.012	0	7	40.333	CGNC:2749,GeneID:415377	nuclear receptor ROR-alpha	GO:0000977,GO:0000978,GO:0000981,GO:0001222,GO:0001223,GO:0001228,GO:0001525,GO:0003677,GO:0003700,GO:0003707,GO:0004879,GO:0005634,GO:0005654,GO:0006355,GO:0006367,GO:0006805,GO:0006809,GO:0008013,GO:0008134,GO:0008142,GO:0008270,GO:0008589,GO:0010575,GO:0010906,GO:0019218,GO:0019221,GO:0021702,GO:0021930,GO:0030522,GO:0032922,GO:0036315,GO:0042632,GO:0042692,GO:0042753,GO:0043030,GO:0043124,GO:…	RNA polymerase II regulatory region sequence-specific DNA binding|RNA polymerase II proximal promoter sequence-specific DNA binding|DNA-binding transcription factor activity, RNA polymerase II-specific|transcription corepressor binding|transcription coactivator binding|DNA-binding transcription activator activity, RNA polymerase II-specific|angiogenesis|DNA binding|DNA-binding transcription facto…	gga05168	Herpes simplex virus 1 infection
COL6A1	0	1.446152769	0.331	0.001	0	9	331	CGNC:4468,GeneID:396000	collagen alpha-1(VI) chain precursor	GO:0003429,GO:0005581,GO:0005615,GO:0007155,GO:0031012	growth plate cartilage chondrocyte morphogenesis|collagen trimer|extracellular space|cell adhesion|extracellular matrix	gga04512,gga04510,gga05168	ECM-receptor interaction|Focal adhesion|Herpes simplex virus 1 infection
LOC107053416	0	1.428279955	0.398	0.01	0	3	39.8	CGNC:76408,GeneID:107053416	LOW QUALITY PROTEIN: mucin-5AC	--	--	--	--
GRAP	0	1.367841957	0.749	0.337	0	2	2.223	CGNC:50277,GeneID:416523	GRB2-related adapter protein	GO:0005070,GO:0005737,GO:0005829,GO:0007265,GO:0007267	SH3/SH2 adaptor activity|cytoplasm|cytosol|Ras protein signal transduction|cell-cell signaling	--	--
LOC101747852	0	1.358353921	0.36	0.007	0	3	51.429	CGNC:67345,GeneID:101747852	uncharacterized LOC101747852	--	--	--	--
DCN	0	1.357767769	0.271	0.001	0	9	271	CGNC:8567,GeneID:417892	decorin	GO:0005518,GO:0005576	collagen binding|extracellular region	gga04350,gga05168	TGF-beta signaling pathway|Herpes simplex virus 1 infection
ATP12A	0	1.330138252	0.341	0.011	0	3	31	CGNC:51078,GeneID:419743	ATPase H+/K+ transporting non-gastric alpha2 subunit	GO:0005391,GO:0005524,GO:0008900,GO:0016021,GO:0046872	sodium:potassium-exchanging ATPase activity|ATP binding|potassium:proton exchanging ATPase activity|integral component of membrane|metal ion binding	gga00190	Oxidative phosphorylation
SLC34A2	0	1.289915609	0.32	0.006	0	3	53.333	CGNC:10698,GeneID:395131	sodium-dependent phosphate transport protein 2B	GO:0005436,GO:0005886,GO:0005903,GO:0006817,GO:0015321,GO:0016021,GO:0016324,GO:0030643,GO:0031402,GO:0031982,GO:0042301,GO:0044341	sodium:phosphate symporter activity|plasma membrane|brush border|phosphate ion transport|sodium-dependent phosphate transmembrane transporter activity|integral component of membrane|apical plasma membrane|cellular phosphate ion homeostasis|sodium ion binding|vesicle|phosphate ion binding|sodium-dependent phosphate transport	gga05168	Herpes simplex virus 1 infection
COL6A2	0	1.287801968	0.3	0.002	0	9	150	CGNC:4597,GeneID:396292	collagen alpha-2(VI) chain isoform X1	GO:0003429,GO:0005581,GO:0005615,GO:0007155,GO:0031012,GO:0042383,GO:0070208	growth plate cartilage chondrocyte morphogenesis|collagen trimer|extracellular space|cell adhesion|extracellular matrix|sarcolemma|protein heterotrimerization	gga04512,gga04510,gga05168	ECM-receptor interaction|Focal adhesion|Herpes simplex virus 1 infection
CTLA4	0	1.24210396	0.363	0.006	0	7	60.5	CGNC:6579,GeneID:424106	cytotoxic T-lymphocyte associated protein 4	GO:0002250,GO:0005887	adaptive immune response|integral component of plasma membrane	gga04514,gga05168	Cell adhesion molecules|Herpes simplex virus 1 infection
DCLK3	0	1.2319593	0.326	0.006	0	8	54.333	CGNC:9138,GeneID:776499	doublecortin like kinase 3	GO:0004672,GO:0004674,GO:0005524,GO:0005634,GO:0005737,GO:0018105,GO:0035556,GO:1900181	protein kinase activity|protein serine/threonine kinase activity|ATP binding|nucleus|cytoplasm|peptidyl-serine phosphorylation|intracellular signal transduction|negative regulation of protein localization to nucleus	gga05168	Herpes simplex virus 1 infection
HTRA1	0	1.203919203	0.322	0.012	0	8	26.833	CGNC:65456,GeneID:100857572	HtrA serine peptidase 1	GO:0001558,GO:0001890,GO:0004252,GO:0005520,GO:0005576,GO:0005829,GO:0005886,GO:0030512,GO:0030514,GO:0042802,GO:0060718	regulation of cell growth|placenta development|serine-type endopeptidase activity|insulin-like growth factor binding|extracellular region|cytosol|plasma membrane|negative regulation of transforming growth factor beta receptor signaling pathway|negative regulation of BMP signaling pathway|identical protein binding|chorionic trophoblast cell differentiation	gga05168	Herpes simplex virus 1 infection
NEIL1	0	1.190846299	0.645	0.239	0	2	2.699	CGNC:1099,GeneID:770068	endonuclease 8-like 1	GO:0003684,GO:0003906,GO:0005634,GO:0005654,GO:0005694,GO:0005737,GO:0005815,GO:0006281,GO:0006284,GO:0006289,GO:0006979,GO:0008022,GO:0008270,GO:0016798,GO:0016829,GO:0019104,GO:0032074,GO:0140078	damaged DNA binding|DNA-(apurinic or apyrimidinic site) endonuclease activity|nucleus|nucleoplasm|chromosome|cytoplasm|microtubule organizing center|DNA repair|base-excision repair|nucleotide-excision repair|response to oxidative stress|protein C-terminus binding|zinc ion binding|hydrolase activity, acting on glycosyl bonds|lyase activity|DNA N-glycosylase activity|negative regulation of nuclease…	gga03410,gga05168	Base excision repair|Herpes simplex virus 1 infection
VH26L1	0	1.186037629	0.452	0.044	0	6	10.273	CGNC:54277,GeneID:431524	immunoglobulin heavy variable 3-23-like isoform X2	GO:0003823,GO:0004252,GO:0005576,GO:0005615,GO:0005886,GO:0006898,GO:0006910,GO:0006911,GO:0006955,GO:0006956,GO:0006958,GO:0009897,GO:0030449,GO:0034987,GO:0038095,GO:0038096,GO:0042571,GO:0042742,GO:0045087,GO:0050776,GO:0050853,GO:0050871,GO:0050900,GO:0070062,GO:0072562	antigen binding|serine-type endopeptidase activity|extracellular region|extracellular space|plasma membrane|receptor-mediated endocytosis|phagocytosis, recognition|phagocytosis, engulfment|immune response|complement activation|complement activation, classical pathway|external side of plasma membrane|regulation of complement activation|immunoglobulin receptor binding|Fc-epsilon receptor signaling …	--	--
TMEM61	0	1.177506223	0.463	0.006	0	5	77.167	CGNC:8210,GeneID:424662	transmembrane protein 61	GO:0016021	integral component of membrane	--	--
GPRIN3	0	1.16627333	0.544	0.043	0	6	12.651	CGNC:25200,GeneID:428740	GPRIN family member 3	--	--	--	--
GIF	0	1.147286662	0.305	0.01	0	3	30.5	CGNC:15376,GeneID:770547	gastric intrinsic factor	GO:0005615,GO:0005768,GO:0005902,GO:0006824,GO:0009235,GO:0015889,GO:0016324,GO:0031419	extracellular space|endosome|microvillus|cobalt ion transport|cobalamin metabolic process|cobalamin transport|apical plasma membrane|cobalamin binding	--	--
CCL4	0	1.132940762	0.263	0.013	0	8	20.231	CGNC:49334,GeneID:395468	C-C motif chemokine 4 homolog precursor	GO:0002548,GO:0005615,GO:0006954,GO:0007186,GO:0008009,GO:0030593,GO:0035690,GO:0043547,GO:0048020,GO:0048245,GO:0048247,GO:0070098,GO:0070374,GO:0071346,GO:0071347,GO:0071356	monocyte chemotaxis|extracellular space|inflammatory response|G protein-coupled receptor signaling pathway|chemokine activity|neutrophil chemotaxis|cellular response to drug|positive regulation of GTPase activity|CCR chemokine receptor binding|eosinophil chemotaxis|lymphocyte chemotaxis|chemokine-mediated signaling pathway|positive regulation of ERK1 and ERK2 cascade|cellular response to interfer…	gga04060,gga04620,gga04623,gga05168	Cytokine-cytokine receptor interaction|Toll-like receptor signaling pathway|Cytosolic DNA-sensing pathway|Herpes simplex virus 1 infection
IFNG	0	1.122993716	0.464	0.016	0	6	29	CGNC:7521,GeneID:396054	interferon gamma	GO:0000060,GO:0001959,GO:0002250,GO:0005125,GO:0005133,GO:0005615,GO:0005622,GO:0006959,GO:0007050,GO:0010508,GO:0010628,GO:0010634,GO:0010835,GO:0031334,GO:0032700,GO:0032735,GO:0032747,GO:0032834,GO:0033141,GO:0033160,GO:0034393,GO:0040008,GO:0042116,GO:0042531,GO:0045429,GO:0045672,GO:0045892,GO:0045918,GO:0048662,GO:0050796,GO:0051044,GO:0051607,GO:0051712,GO:0060333,GO:0060550,GO:0060552,GO:…	protein import into nucleus, translocation|regulation of cytokine-mediated signaling pathway|adaptive immune response|cytokine activity|interferon-gamma receptor binding|extracellular space|intracellular|humoral immune response|cell cycle arrest|positive regulation of autophagy|positive regulation of gene expression|positive regulation of epithelial cell migration|regulation of protein ADP-ribosy…	gga03050,gga04350,gga04060,gga04217,gga05164,gga05168	Proteasome|TGF-beta signaling pathway|Cytokine-cytokine receptor interaction|Necroptosis|Influenza A|Herpes simplex virus 1 infection
PDE1C	0	1.093393975	0.451	0.003	0	5	150.333	CGNC:9284,GeneID:420752	calcium/calmodulin-dependent 3',5'-cyclic nucleotide phosphodiesterase 1C isoform X1	GO:0004117,GO:0005516,GO:0005829,GO:0007165,GO:0046872	calmodulin-dependent cyclic-nucleotide phosphodiesterase activity|calmodulin binding|cytosol|signal transduction|metal ion binding	gga00230,gga04020	Purine metabolism|Calcium signaling pathway
CSF1R	0	1.063136513	0.268	0.003	0	8	89.333	CGNC:4271,GeneID:396406	colony stimulating factor 1 receptor	GO:0004714,GO:0004888,GO:0005011,GO:0005524,GO:0005737,GO:0005887,GO:0006954,GO:0007169,GO:0008284,GO:0008360,GO:0009968,GO:0009986,GO:0018108,GO:0019955,GO:0030154,GO:0030316,GO:0030335,GO:0031529,GO:0036006,GO:0042531,GO:0043066,GO:0043235,GO:0045087,GO:0045124,GO:0046488,GO:0046777,GO:0048015,GO:0070374,GO:0071345,GO:0071902,GO:1990682,GO:2000249	transmembrane receptor protein tyrosine kinase activity|transmembrane signaling receptor activity|macrophage colony-stimulating factor receptor activity|ATP binding|cytoplasm|integral component of plasma membrane|inflammatory response|transmembrane receptor protein tyrosine kinase signaling pathway|positive regulation of cell proliferation|regulation of cell shape|negative regulation of signal tr…	gga04010,gga04060,gga05168	MAPK signaling pathway|Cytokine-cytokine receptor interaction|Herpes simplex virus 1 infection
RARRES2	0	1.059010549	0.313	0.002	0	9	156.5	CGNC:3645,GeneID:420366	retinoic acid receptor responder protein 2 precursor	GO:0001523,GO:0001701,GO:0001934,GO:0002576,GO:0005102,GO:0005576,GO:0005615,GO:0006935,GO:0006954,GO:0008286,GO:0010759,GO:0019732,GO:0030154,GO:0031012,GO:0031089,GO:0045087,GO:0045600,GO:0048566,GO:0050829,GO:0050830,GO:0050921,GO:0050994,GO:0061760,GO:2001275	retinoid metabolic process|in utero embryonic development|positive regulation of protein phosphorylation|platelet degranulation|signaling receptor binding|extracellular region|extracellular space|chemotaxis|inflammatory response|insulin receptor signaling pathway|positive regulation of macrophage chemotaxis|antifungal humoral response|cell differentiation|extracellular matrix|platelet dense granu…	gga05168	Herpes simplex virus 1 infection
FYB	0	1.038468454	0.326	0.014	0	8	23.286	CGNC:2773,GeneID:427448	FYN binding protein	GO:0005634,GO:0005829,GO:0005886,GO:0006955,GO:0008289,GO:0015629,GO:0030054,GO:0044877,GO:0072659	nucleus|cytosol|plasma membrane|immune response|lipid binding|actin cytoskeleton|cell junction|protein-containing complex binding|protein localization to plasma membrane	--	--
THY1	0	1.028984923	0.285	0.001	0	9	285	CGNC:5094,GeneID:378897	Thy-1 cell surface antigen	GO:0001525,GO:0005096,GO:0005178,GO:0005623,GO:0005886,GO:0006469,GO:0007010,GO:0009897,GO:0019901,GO:0030336,GO:0030425,GO:0030426,GO:0031362,GO:0034235,GO:0043209,GO:0043547,GO:0045121,GO:0046549,GO:0048041,GO:0050771,GO:0050852,GO:0050860,GO:0050870,GO:0051281,GO:0098609	angiogenesis|GTPase activator activity|integrin binding|cell|plasma membrane|negative regulation of protein kinase activity|cytoskeleton organization|external side of plasma membrane|protein kinase binding|negative regulation of cell migration|dendrite|growth cone|anchored component of external side of plasma membrane|GPI anchor binding|myelin sheath|positive regulation of GTPase activity|membran…	gga05168	Herpes simplex virus 1 infection
IGFBP4	0	1.023707504	0.276	0.001	0	9	276	CGNC:49112,GeneID:374271	insulin like growth factor binding protein 4	GO:0001558,GO:0005615,GO:0010906,GO:0031994,GO:0031995,GO:0043410,GO:0043568,GO:0044342	regulation of cell growth|extracellular space|regulation of glucose metabolic process|insulin-like growth factor I binding|insulin-like growth factor II binding|positive regulation of MAPK cascade|positive regulation of insulin-like growth factor receptor signaling pathway|type B pancreatic cell proliferation	gga05168	Herpes simplex virus 1 infection
UBASH3A	0	0.998376993	0.4	0.006	0	7	66.667	CGNC:12091,GeneID:418535	ubiquitin associated and SH3 domain containing A	GO:0001817,GO:0005654,GO:0005794,GO:0009968,GO:0016791,GO:0050860	regulation of cytokine production|nucleoplasm|Golgi apparatus|negative regulation of signal transduction|phosphatase activity|negative regulation of T cell receptor signaling pathway	gga05168	Herpes simplex virus 1 infection
ATP6V0A4	0	0.993062264	0.392	0.002	0	5	196	CGNC:66305,GeneID:418104	ATPase H+ transporting V0 subunit a4	GO:0000220,GO:0001503,GO:0005765,GO:0005768,GO:0005886,GO:0006885,GO:0007035,GO:0007588,GO:0007605,GO:0008286,GO:0010008,GO:0015991,GO:0016021,GO:0016324,GO:0016471,GO:0030670,GO:0031526,GO:0033572,GO:0034220,GO:0045177,GO:0046961,GO:0051117,GO:0070062,GO:1902600	vacuolar proton-transporting V-type ATPase, V0 domain|ossification|lysosomal membrane|endosome|plasma membrane|regulation of pH|vacuolar acidification|excretion|sensory perception of sound|insulin receptor signaling pathway|endosome membrane|ATP hydrolysis coupled proton transport|integral component of membrane|apical plasma membrane|vacuolar proton-transporting V-type ATPase complex|phagocytic v…	gga00190,gga04145,gga04142,gga05168	Oxidative phosphorylation|Phagosome|Lysosome|Herpes simplex virus 1 infection
SDC2	0	0.973050216	0.291	0.002	0	9	145.5	CGNC:66184,GeneID:374102	syndecan 2	GO:0009986,GO:0016021,GO:0030165,GO:0042802,GO:0048813,GO:0048814	cell surface|integral component of membrane|PDZ domain binding|identical protein binding|dendrite morphogenesis|regulation of dendrite morphogenesis	gga04514,gga05168	Cell adhesion molecules|Herpes simplex virus 1 infection
KIF15	0	0.962687196	0.765	0.171	0	1	4.474	CGNC:9023,GeneID:420708	kinesin family member 15	GO:0000922,GO:0003777,GO:0005524,GO:0005815,GO:0005829,GO:0005874,GO:0007018,GO:0008017	spindle pole|microtubule motor activity|ATP binding|microtubule organizing center|cytosol|microtubule|microtubule-based movement|microtubule binding	gga05168	Herpes simplex virus 1 infection
SPHKAP	0	0.957012101	0.351	0.004	0	5	87.75	CGNC:52257,GeneID:424789	A-kinase anchor protein SPHKAP	GO:0005737,GO:0005739,GO:0010738,GO:0051018	cytoplasm|mitochondrion|regulation of protein kinase A signaling|protein kinase A binding	--	--
C6H10ORF71	0	0.948701527	0.374	0.037	0	6	10.108	CGNC:22872,GeneID:423784	chromosome 6 open reading frame, human C10orf71	GO:0030018,GO:0070886	Z disc|positive regulation of calcineurin-NFAT signaling cascade	--	--
TP63	0	0.90123223	0.395	0.034	0	6	11.618	CGNC:49111,GeneID:374269	tumor protein 63	GO:0000122,GO:0000790,GO:0001077,GO:0001302,GO:0001501,GO:0001736,GO:0002039,GO:0002064,GO:0003682,GO:0003684,GO:0003690,GO:0003700,GO:0005634,GO:0005654,GO:0005791,GO:0005794,GO:0005829,GO:0006338,GO:0007219,GO:0007283,GO:0007499,GO:0007568,GO:0008283,GO:0009954,GO:0010259,GO:0010481,GO:0010482,GO:0010838,GO:0019904,GO:0030216,GO:0030425,GO:0030859,GO:0031069,GO:0032991,GO:0033147,GO:0035115,GO:…	negative regulation of transcription by RNA polymerase II|nuclear chromatin|proximal promoter DNA-binding transcription activator activity, RNA polymerase II-specific|replicative cell aging|skeletal system development|establishment of planar polarity|p53 binding|epithelial cell development|chromatin binding|damaged DNA binding|double-stranded DNA binding|DNA-binding transcription factor activity|…	gga05168	Herpes simplex virus 1 infection
KNSTRN	0	0.89888735	0.704	0.167	0	1	4.216	CGNC:3488,GeneID:426704	kinetochore-localized astrin/SPAG5 binding protein	GO:0000070,GO:0000776,GO:0000777,GO:0000922,GO:0005634,GO:0005829,GO:0007051,GO:0007059,GO:0015630,GO:0035371,GO:0051301,GO:0051988,GO:0072686	mitotic sister chromatid segregation|kinetochore|condensed chromosome kinetochore|spindle pole|nucleus|cytosol|spindle organization|chromosome segregation|microtubule cytoskeleton|microtubule plus-end|cell division|regulation of attachment of spindle microtubules to kinetochore|mitotic spindle	--	--
LOC100857302	0	0.878881286	0.435	0.137	0	2	3.175	CGNC:65708,GeneID:100857302	osteoclast-associated immunoglobulin-like receptor	GO:0003677,GO:0003964,GO:0004523,GO:0005198,GO:0006310,GO:0008270,GO:0015074	DNA binding|RNA-directed DNA polymerase activity|RNA-DNA hybrid ribonuclease activity|structural molecule activity|DNA recombination|zinc ion binding|DNA integration	--	--
KCNJ16	0	0.878541869	0.324	0.006	0	3	54	CGNC:3221,GeneID:427812	inward rectifier potassium channel 16	GO:0005242,GO:0005886,GO:0006813,GO:0008076,GO:0010107,GO:0015467,GO:0016323,GO:0034765	inward rectifier potassium channel activity|plasma membrane|potassium ion transport|voltage-gated potassium channel complex|potassium ion import|G-protein activated inward rectifier potassium channel activity|basolateral plasma membrane|regulation of ion transmembrane transport	gga05168	Herpes simplex virus 1 infection
TOX2	0	0.865332863	0.3	0.005	0	7	60	CGNC:2248,GeneID:419156	TOX high mobility group box family member 2	GO:0001085,GO:0003677,GO:0005634,GO:0008585,GO:0034698,GO:0045944	RNA polymerase II transcription factor binding|DNA binding|nucleus|female gonad development|response to gonadotropin|positive regulation of transcription by RNA polymerase II	--	--
C20H20ORF85	0	0.859567872	0.319	0.003	0	5	106.333	CGNC:14355,GeneID:419321	chromosome 20 open reading frame, human C20orf85	--	--	--	--
FCER1G	0	0.855183308	0.256	0.008	0	8	32	CGNC:59246,GeneID:100049618	Fc fragment of IgE receptor Ig	GO:0004888,GO:0005886,GO:0016021,GO:0019863,GO:0031623,GO:0032753,GO:0038156,GO:0045087,GO:0071404	transmembrane signaling receptor activity|plasma membrane|integral component of membrane|IgE binding|receptor internalization|positive regulation of interleukin-4 production|interleukin-3-mediated signaling pathway|innate immune response|cellular response to low-density lipoprotein particle stimulus	gga04625,gga05168	C-type lectin receptor signaling pathway|Herpes simplex virus 1 infection
DLGAP5	0	0.846062358	0.593	0.134	0	1	4.425	CGNC:9232,GeneID:423555	disks large-associated protein 5	GO:0004721,GO:0005634,GO:0005739,GO:0005815,GO:0005829,GO:0007079,GO:0007221,GO:0008283,GO:0031616,GO:0045842	phosphoprotein phosphatase activity|nucleus|mitochondrion|microtubule organizing center|cytosol|mitotic chromosome movement towards spindle pole|positive regulation of transcription of Notch receptor target|cell proliferation|spindle pole centrosome|positive regulation of mitotic metaphase/anaphase transition	gga05168	Herpes simplex virus 1 infection
MXD3-1	0	0.845626556	0.577	0.118	0	1	4.89	--	--	--	--	--	--
DOCK4	0	0.835206777	0.259	0.005	0	8	51.8	CGNC:7209,GeneID:417779	dedicator of cytokinesis 4	GO:0005085,GO:0005096,GO:0005730,GO:0005794,GO:0005829,GO:0005886,GO:0007264,GO:0016020,GO:0017124,GO:0030165,GO:0030971,GO:0032420,GO:0032421,GO:0048365,GO:0060326,GO:1904694,GO:1904754	guanyl-nucleotide exchange factor activity|GTPase activator activity|nucleolus|Golgi apparatus|cytosol|plasma membrane|small GTPase mediated signal transduction|membrane|SH3 domain binding|PDZ domain binding|receptor tyrosine kinase binding|stereocilium|stereocilium bundle|Rac GTPase binding|cell chemotaxis|negative regulation of vascular smooth muscle contraction|positive regulation of vascular …	gga05168	Herpes simplex virus 1 infection
GAB3	0	0.815747141	0.435	0.044	0	6	9.886	CGNC:6370,GeneID:428717	GRB2 associated binding protein 3	GO:0030225	macrophage differentiation	--	--
NUF2	0	0.812999033	0.681	0.153	0	1	4.451	CGNC:2506,GeneID:395135	kinetochore protein Nuf2	GO:0000778,GO:0005737,GO:0005815,GO:0007052,GO:0031262,GO:0045132,GO:0051301,GO:0051315,GO:0051383	condensed nuclear chromosome kinetochore|cytoplasm|microtubule organizing center|mitotic spindle organization|Ndc80 complex|meiotic chromosome segregation|cell division|attachment of mitotic spindle microtubules to kinetochore|kinetochore organization	gga05168	Herpes simplex virus 1 infection
TRAT1	0	0.789970259	0.278	0.004	0	7	69.5	CGNC:11441,GeneID:418412	T-cell receptor-associated transmembrane adapter 1	GO:0001920,GO:0002250,GO:0005068,GO:0005886,GO:0005887,GO:0006968,GO:0007165,GO:0042101,GO:0046934,GO:0050850,GO:0050852,GO:0050862,GO:0051051,GO:0051897	negative regulation of receptor recycling|adaptive immune response|transmembrane receptor protein tyrosine kinase adaptor activity|plasma membrane|integral component of plasma membrane|cellular defense response|signal transduction|T cell receptor complex|phosphatidylinositol-4,5-bisphosphate 3-kinase activity|positive regulation of calcium-mediated signaling|T cell receptor signaling pathway|posi…	--	--
VNN1	0	0.784302438	0.267	0.007	0	3	38.143	CGNC:51528,GeneID:421702	pantetheinase precursor	GO:0005886,GO:0015939,GO:0017159,GO:0031225	plasma membrane|pantothenate metabolic process|pantetheine hydrolase activity|anchored component of membrane	gga00770	Pantothenate and CoA biosynthesis
KCNMA1	0	0.779797451	0.325	0.003	0	5	108.333	CGNC:49029,GeneID:374065	calcium-activated potassium channel subunit alpha-1	GO:0005886,GO:0008076,GO:0015269,GO:0015271,GO:0016021,GO:0034765,GO:0042391,GO:0045211,GO:0046872,GO:0060072	plasma membrane|voltage-gated potassium channel complex|calcium-activated potassium channel activity|outward rectifier potassium channel activity|integral component of membrane|regulation of ion transmembrane transport|regulation of membrane potential|postsynaptic membrane|metal ion binding|large conductance calcium-activated potassium channel activity	gga04270,gga05168	Vascular smooth muscle contraction|Herpes simplex virus 1 infection
MAF	0	0.770277766	0.276	0.006	0	7	46	CGNC:27421,GeneID:693248	MAF bZIP transcription factor	GO:0000122,GO:0000978,GO:0001077,GO:0001816,GO:0003700,GO:0005634,GO:0005737,GO:0032330,GO:0043565,GO:0048468,GO:0048839,GO:0070306	negative regulation of transcription by RNA polymerase II|RNA polymerase II proximal promoter sequence-specific DNA binding|proximal promoter DNA-binding transcription activator activity, RNA polymerase II-specific|cytokine production|DNA-binding transcription factor activity|nucleus|cytoplasm|regulation of chondrocyte differentiation|sequence-specific DNA binding|cell development|inner ear devel…	gga05168	Herpes simplex virus 1 infection
MEF2B	0	0.74169811	0.369	0.029	0	6	12.724	CGNC:52766,GeneID:426373	myocyte enhancer factor 2B	GO:0000790,GO:0000978,GO:0000980,GO:0001077,GO:0001205,GO:0003700,GO:0005634,GO:0005667,GO:0006355,GO:0042826,GO:0045944,GO:0046983	nuclear chromatin|RNA polymerase II proximal promoter sequence-specific DNA binding|RNA polymerase II distal enhancer sequence-specific DNA binding|proximal promoter DNA-binding transcription activator activity, RNA polymerase II-specific|distal enhancer DNA-binding transcription activator activity, RNA polymerase II-specific|DNA-binding transcription factor activity|nucleus|transcription factor …	gga04371,gga05168	Apelin signaling pathway|Herpes simplex virus 1 infection
SYTL5	0	0.714120965	0.273	0.009	0	3	30.333	CGNC:53236,GeneID:427990	synaptotagmin like 5	GO:0005543,GO:0006886,GO:0006887,GO:0016020,GO:0017137,GO:0046872,GO:0070382	phospholipid binding|intracellular protein transport|exocytosis|membrane|Rab GTPase binding|metal ion binding|exocytic vesicle	gga05168	Herpes simplex virus 1 infection
CFTR	0	0.713045218	0.273	0.003	0	5	91	CGNC:7086,GeneID:100049619	cystic fibrosis transmembrane conductance regulator	GO:0005254,GO:0005260,GO:0005524,GO:0005634,GO:0005769,GO:0005789,GO:0005829,GO:0005886,GO:0005887,GO:0015106,GO:0015108,GO:0015701,GO:0016020,GO:0016021,GO:0016324,GO:0016887,GO:0019869,GO:0031901,GO:0034707,GO:0035377,GO:0042626,GO:0048240,GO:0050891,GO:0051454,GO:0055038,GO:0055085,GO:0060081,GO:0071320,GO:1902476,GO:1904322	chloride channel activity|intracellularly ATP-gated chloride channel activity|ATP binding|nucleus|early endosome|endoplasmic reticulum membrane|cytosol|plasma membrane|integral component of plasma membrane|bicarbonate transmembrane transporter activity|chloride transmembrane transporter activity|bicarbonate transport|membrane|integral component of membrane|apical plasma membrane|ATPase activity|c…	gga02010,gga04530,gga05168	ABC transporters|Tight junction|Herpes simplex virus 1 infection
ITK	0	0.696242842	0.257	0.004	0	7	64.25	CGNC:2826,GeneID:416247	IL2 inducible T-cell kinase	--	--	gga05168	Herpes simplex virus 1 infection
GPRC6A	0	0.664186322	0.258	0.002	0	5	129	CGNC:11081,GeneID:428620	G protein-coupled receptor class C group 6 member A	GO:0004930,GO:0005622,GO:0005886,GO:0005887,GO:0007186,GO:0009986,GO:0019722,GO:0043200	G protein-coupled receptor activity|intracellular|plasma membrane|integral component of plasma membrane|G protein-coupled receptor signaling pathway|cell surface|calcium-mediated signaling|response to amino acid	gga04621,gga05168	NOD-like receptor signaling pathway|Herpes simplex virus 1 infection
CHST15	0	0.653964463	0.334	0.135	0	2	2.474	CGNC:52093,GeneID:423952	carbohydrate sulfotransferase 15	GO:0000139,GO:0016021,GO:0019319,GO:0030206,GO:0050656,GO:0050659	Golgi membrane|integral component of membrane|hexose biosynthetic process|chondroitin sulfate biosynthetic process|3'-phosphoadenosine 5'-phosphosulfate binding|N-acetylgalactosamine 4-sulfate 6-O-sulfotransferase activity	gga00532,gga05168	Glycosaminoglycan biosynthesis - chondroitin sulfate / dermatan sulfate|Herpes simplex virus 1 infection
TLR7	0	0.647121509	0.334	0.134	0	2	2.493	CGNC:12429,GeneID:418638	toll like receptor 7	GO:0000139,GO:0001774,GO:0001932,GO:0002224,GO:0002755,GO:0003725,GO:0003727,GO:0004888,GO:0005737,GO:0005764,GO:0005768,GO:0005783,GO:0005789,GO:0005886,GO:0006955,GO:0007249,GO:0007252,GO:0008144,GO:0008329,GO:0010008,GO:0016021,GO:0032009,GO:0032722,GO:0032755,GO:0032757,GO:0034154,GO:0034162,GO:0035197,GO:0036020,GO:0043235,GO:0045078,GO:0045087,GO:0045356,GO:0045359,GO:0045416,GO:0050729,GO:…	Golgi membrane|microglial cell activation|regulation of protein phosphorylation|toll-like receptor signaling pathway|MyD88-dependent toll-like receptor signaling pathway|double-stranded RNA binding|single-stranded RNA binding|transmembrane signaling receptor activity|cytoplasm|lysosome|endosome|endoplasmic reticulum|endoplasmic reticulum membrane|plasma membrane|immune response|I-kappaB kinase/NF…	gga04620,gga05164,gga05168	Toll-like receptor signaling pathway|Influenza A|Herpes simplex virus 1 infection
BUB1	0	0.61072037	0.436	0.104	0	1	4.192	CGNC:6238,GeneID:421226	BUB1 mitotic checkpoint serine/threonine kinase	--	--	gga04110,gga04114,gga04914,gga05168	Cell cycle|Oocyte meiosis|Progesterone-mediated oocyte maturation|Herpes simplex virus 1 infection
LOC415472	0	0.600298241	0.261	0.095	0	2	2.747	CGNC:49992,GeneID:415472	uncharacterized LOC415472	--	--	--	--
RFX5	0	0.589382217	0.399	0.2	0	2	1.995	CGNC:65152,GeneID:100857912	DNA-binding protein RFX5	--	--	gga05168	Herpes simplex virus 1 infection
ST3GAL1	0	0.554429436	0.263	0.034	0	6	7.735	CGNC:12118,GeneID:396140	CMP-N-acetylneuraminate-beta-galactosamide-alpha-2,3-sialyltransferase 1	GO:0003836,GO:0005576,GO:0006054,GO:0006468,GO:0006487,GO:0016021,GO:0032580,GO:0097503	beta-galactoside (CMP) alpha-2,3-sialyltransferase activity|extracellular region|N-acetylneuraminate metabolic process|protein phosphorylation|protein N-linked glycosylation|integral component of membrane|Golgi cisterna membrane|sialylation	gga00512,gga00533,gga00603,gga00604,gga05168	Mucin type O-glycan biosynthesis|Glycosaminoglycan biosynthesis - keratan sulfate|Glycosphingolipid biosynthesis - globo and isoglobo series|Glycosphingolipid biosynthesis - ganglio series|Herpes simplex virus 1 infection
PITPNM3	0	0.554308254	0.267	0.028	0	6	9.536	CGNC:4521,GeneID:417684	membrane-associated phosphatidylinositol transfer protein 3 isoform X1	GO:0004620,GO:0005509,GO:0005829,GO:0006661,GO:0006888,GO:0008289,GO:0008526,GO:0012505,GO:0016020,GO:0030134,GO:0030971,GO:0042995,GO:0044297	phospholipase activity|calcium ion binding|cytosol|phosphatidylinositol biosynthetic process|ER to Golgi vesicle-mediated transport|lipid binding|phosphatidylinositol transporter activity|endomembrane system|membrane|COPII-coated ER to Golgi transport vesicle|receptor tyrosine kinase binding|cell projection|cell body	gga05168	Herpes simplex virus 1 infection
IGFBP7	0	0.54819201	0.36	0.183	0	2	1.967	CGNC:8619,GeneID:422620	insulin like growth factor binding protein 7	GO:0001558,GO:0005201,GO:0005520,GO:0005615,GO:0007155,GO:0048839,GO:0050810,GO:0062023	regulation of cell growth|extracellular matrix structural constituent|insulin-like growth factor binding|extracellular space|cell adhesion|inner ear development|regulation of steroid biosynthetic process|collagen-containing extracellular matrix	gga05168	Herpes simplex virus 1 infection
CDKN2C	0	0.543899001	0.385	0.071	0	1	5.423	CGNC:8002,GeneID:429104	cyclin-dependent kinase 4 inhibitor C	--	--	gga04110	Cell cycle
MXD4	0	0.510257228	0.276	0.11	0	2	2.509	CGNC:51846,GeneID:422890	max dimerization protein 4	GO:0000122,GO:0000981,GO:0003677,GO:0003714,GO:0005634,GO:0008285,GO:0046983	negative regulation of transcription by RNA polymerase II|DNA-binding transcription factor activity, RNA polymerase II-specific|DNA binding|transcription corepressor activity|nucleus|negative regulation of cell proliferation|protein dimerization activity	gga05168	Herpes simplex virus 1 infection
PLD4	0	0.485680076	0.279	0.137	0	2	2.036	CGNC:8848,GeneID:423496	phospholipase D4 isoform X1	GO:0002244,GO:0004630,GO:0005634,GO:0005783,GO:0005789,GO:0006909,GO:0016021,GO:0016042,GO:0032588,GO:0045335,GO:0070290	hematopoietic progenitor cell differentiation|phospholipase D activity|nucleus|endoplasmic reticulum|endoplasmic reticulum membrane|phagocytosis|integral component of membrane|lipid catabolic process|trans-Golgi network membrane|phagocytic vesicle|N-acylphosphatidylethanolamine-specific phospholipase D activity	gga00564,gga00565,gga05168	Glycerophospholipid metabolism|Ether lipid metabolism|Herpes simplex virus 1 infection
KIF14	0	0.476864115	0.356	0.083	0	1	4.289	CGNC:1552,GeneID:424347	kinesin family member 14	--	--	gga05168	Herpes simplex virus 1 infection
FAM72A	0	0.450859887	0.314	0.069	0	1	4.551	CGNC:51106,GeneID:419841	family with sequence similarity 72 member A	GO:0005739,GO:0005829,GO:0016020	mitochondrion|cytosol|membrane	--	--
ARHGAP19	0	0.390210931	0.315	0.07	0	1	4.5	CGNC:52062,GeneID:423846	rho GTPase-activating protein 19	GO:0005096,GO:0005737,GO:0007165,GO:0051056	GTPase activator activity|cytoplasm|signal transduction|regulation of small GTPase mediated signal transduction	gga05168	Herpes simplex virus 1 infection
GNG4	0	0.326119905	0.392	0.061	0	4	6.426	CGNC:8349,GeneID:771582	G protein subunit gamma 4	GO:0003924,GO:0005834,GO:0007186,GO:0030308	GTPase activity|heterotrimeric G-protein complex|G protein-coupled receptor signaling pathway|negative regulation of cell growth	gga04371,gga05168	Apelin signaling pathway|Herpes simplex virus 1 infection
RNLS	0	0.303395691	0.479	0.08	0	4	5.987	CGNC:2638,GeneID:423674	renalase, FAD-dependent amine oxidase	GO:0002931,GO:0005576,GO:0005615,GO:0010459,GO:0016651,GO:0034356,GO:0045776,GO:0051379,GO:0055114,GO:0070404,GO:0071871,GO:0097621,GO:1902074	response to ischemia|extracellular region|extracellular space|negative regulation of heart rate|oxidoreductase activity, acting on NAD(P)H|NAD biosynthesis via nicotinamide riboside salvage pathway|negative regulation of blood pressure|epinephrine binding|oxidation-reduction process|NADH binding|response to epinephrine|monoamine oxidase activity|response to salt	gga05168	Herpes simplex virus 1 infection
GEMIN6	0	0.272095546	0.428	0.073	0	4	5.863	CGNC:10343,GeneID:426266	gem-associated protein 6	GO:0000245,GO:0000387,GO:0000398,GO:0005654,GO:0005737,GO:0005829,GO:0016604,GO:0032797,GO:0034719,GO:0051170,GO:0097504	spliceosomal complex assembly|spliceosomal snRNP assembly|mRNA splicing, via spliceosome|nucleoplasm|cytoplasm|cytosol|nuclear body|SMN complex|SMN-Sm protein complex|import into nucleus|Gemini of coiled bodies	gga03013,gga05168	RNA transport|Herpes simplex virus 1 infection
NAT10	0	0.250842237	0.427	0.071	0	4	6.014	CGNC:10818,GeneID:426609	N-acetyltransferase 10	GO:0000154,GO:0000784,GO:0003723,GO:0005524,GO:0005634,GO:0005654,GO:0005697,GO:0005730,GO:0008080,GO:0016020,GO:0030496,GO:0032211,GO:0051391,GO:0070182,GO:1904812,GO:1990883	rRNA modification|nuclear chromosome, telomeric region|RNA binding|ATP binding|nucleus|nucleoplasm|telomerase holoenzyme complex|nucleolus|N-acetyltransferase activity|membrane|midbody|negative regulation of telomere maintenance via telomerase|tRNA acetylation|DNA polymerase binding|rRNA acetylation involved in maturation of SSU-rRNA|rRNA cytidine N-acetyltransferase activity	gga03008,gga05168	Ribosome biogenesis in eukaryotes|Herpes simplex virus 1 infection
IKBKAP	0	0.221156034	0.4	0.064	0	4	6.25	CGNC:53065,GeneID:427375	elongator complex protein 1	GO:0002098,GO:0005737,GO:0006357,GO:0008023,GO:0008607,GO:0030335,GO:0033588	tRNA wobble uridine modification|cytoplasm|regulation of transcription by RNA polymerase II|transcription elongation factor complex|phosphorylase kinase regulator activity|positive regulation of cell migration|Elongator holoenzyme complex	gga05168	Herpes simplex virus 1 infection
MTHFD1	0	0.202207623	0.315	0.038	0	4	8.289	CGNC:8944,GeneID:423508	C-1-tetrahydrofolate synthase, cytoplasmic	GO:0000105,GO:0001780,GO:0001843,GO:0004329,GO:0004477,GO:0004486,GO:0004487,GO:0004488,GO:0005524,GO:0005737,GO:0005739,GO:0005829,GO:0006164,GO:0006555,GO:0006730,GO:0007507,GO:0009069,GO:0009070,GO:0009086,GO:0009113,GO:0009257,GO:0016020,GO:0019346,GO:0035999,GO:0046655,GO:0048702,GO:0048703,GO:0061053,GO:0070062	histidine biosynthetic process|neutrophil homeostasis|neural tube closure|formate-tetrahydrofolate ligase activity|methenyltetrahydrofolate cyclohydrolase activity|methylenetetrahydrofolate dehydrogenase [NAD(P)+] activity|methylenetetrahydrofolate dehydrogenase (NAD+) activity|methylenetetrahydrofolate dehydrogenase (NADP+) activity|ATP binding|cytoplasm|mitochondrion|cytosol|purine nucleotide b…	gga00670,gga05168	One carbon pool by folate|Herpes simplex virus 1 infection
CZH5ORF63	0	0.195873033	0.34	0.052	0	4	6.538	CGNC:52993,GeneID:427125	chromosome Z open reading frame, human C5orf63	GO:0005739,GO:0055114	mitochondrion|oxidation-reduction process	--	--
ACOT13	0	0.147800658	0.251	0.036	0	4	6.972	CGNC:10216,GeneID:421006	acyl-CoA thioesterase 13	GO:0005634,GO:0005739,GO:0005819,GO:0005829,GO:0047617,GO:0051289,GO:0120163	nucleus|mitochondrion|spindle|cytosol|acyl-CoA hydrolase activity|protein homotetramerization|negative regulation of cold-induced thermogenesis	gga05168	Herpes simplex virus 1 infection
IPO11	0	0.145117773	0.284	0.048	0	4	5.917	CGNC:66592,GeneID:769679	importin 11	GO:0001650,GO:0005634,GO:0005635,GO:0005829,GO:0006606,GO:0006610,GO:0008536,GO:0008565	fibrillar center|nucleus|nuclear envelope|cytosol|protein import into nucleus|ribosomal protein import into nucleus|Ran GTPase binding|protein transporter activity	--	--
DUSP4	0	0.133882191	0.271	0.046	0	4	5.891	CGNC:8678,GeneID:395642	dual specificity phosphatase 4	GO:0000188,GO:0004725,GO:0005634,GO:0005737,GO:0008138,GO:0008330,GO:0016311,GO:0016791,GO:0017017,GO:0035335,GO:0035970,GO:0070373,GO:1990439	inactivation of MAPK activity|protein tyrosine phosphatase activity|nucleus|cytoplasm|protein tyrosine/serine/threonine phosphatase activity|protein tyrosine/threonine phosphatase activity|dephosphorylation|phosphatase activity|MAP kinase tyrosine/serine/threonine phosphatase activity|peptidyl-tyrosine dephosphorylation|peptidyl-threonine dephosphorylation|negative regulation of ERK1 and ERK2 cas…	gga04010,gga05168	MAPK signaling pathway|Herpes simplex virus 1 infection
COL6A3	9.88131291682493e-324	1.037523797	0.263	0.001	2.38821451886742e-319	9	263	CGNC:2875,GeneID:396548	collagen alpha-3(VI) chain isoform X1	GO:0003429,GO:0004867,GO:0005581,GO:0005615,GO:0007155,GO:0031012	growth plate cartilage chondrocyte morphogenesis|serine-type endopeptidase inhibitor activity|collagen trimer|extracellular space|cell adhesion|extracellular matrix	gga04512,gga04510,gga05168	ECM-receptor interaction|Focal adhesion|Herpes simplex virus 1 infection
LOXL1	3.46E-307	0.877201639	0.268	0.002	8.35E-303	9	134	CGNC:3958,GeneID:426411	LOW QUALITY PROTEIN: lysyl oxidase homolog 1	GO:0004720,GO:0005507,GO:0005615,GO:0018057	protein-lysine 6-oxidase activity|copper ion binding|extracellular space|peptidyl-lysine oxidation	gga05168	Herpes simplex virus 1 infection
