# Supplementary material for: From nasal to basal: single-cell sequencing of the bursa of Fabricius highlights the IBDV infection mechanism in chickens
Source: Cell Biosci. 2021 Dec 16;11:212. doi: 10.1186/s13578-021-00728-9 (PMC8675306; doi:10.1186/s13578-021-00728-9)
Supplement: Supplementary file 11 — Additional file 11. Excel data of total single transcriptomes divided into five clusters based on cell markers. [file 13578_2021_728_MOESM11_ESM.xls]

gene	p_val	avg_logFC	pct.1	pct.2	p_val_adj	cluster	gene_diff	Dbxref	description	GO_id	GO_term	pathway	pathway_description
TCF7	0	2.61626193603011	0.655	0.022	0	T cells	29.773	CGNC:49222,GeneID:395229	transcription factor 7	GO:0000122,GO:0000978,GO:0001227,GO:0003677,GO:0003700,GO:0005634,GO:0005667,GO:0005719,GO:0006355,GO:0006357,GO:0008013,GO:0016604,GO:0021915,GO:0030538,GO:0033153,GO:0042127,GO:0043565,GO:0044212,GO:0044336,GO:0046632,GO:0048557,GO:0048619,GO:0060070,GO:0071353	negative regulation of transcription by RNA polymerase II|RNA polymerase II proximal promoter sequence-specific DNA binding|DNA-binding transcription repressor activity, RNA polymerase II-specific|DNA binding|DNA-binding transcription factor activity|nucleus|transcription factor complex|nuclear euchromatin|regulation of transcription, DNA-templated|regulation of transcription by RNA polymerase II…	gga04310,gga04520,gga04916,gga05132,gga05168	Wnt signaling pathway|Adherens junction|Melanogenesis|Salmonella infection|Herpes simplex virus 1 infection
INHBA	0	2.24494901378757	0.41	0.013	0	DC	31.538	CGNC:9365,GeneID:396361	inhibin beta A chain isoform X1	GO:0000082,GO:0001541,GO:0002244,GO:0005125,GO:0005160,GO:0005179,GO:0005576,GO:0005615,GO:0006357,GO:0007050,GO:0007498,GO:0008083,GO:0008285,GO:0008584,GO:0010862,GO:0030308,GO:0032924,GO:0042493,GO:0042541,GO:0042701,GO:0042981,GO:0043408,GO:0043509,GO:0043512,GO:0045648,GO:0045786,GO:0045944,GO:0046880,GO:0048468,GO:0060021,GO:0060395,GO:2001241	G1/S transition of mitotic cell cycle|ovarian follicle development|hematopoietic progenitor cell differentiation|cytokine activity|transforming growth factor beta receptor binding|hormone activity|extracellular region|extracellular space|regulation of transcription by RNA polymerase II|cell cycle arrest|mesoderm development|growth factor activity|negative regulation of cell proliferation|male gon…	gga04350,gga04060,gga05168	TGF-beta signaling pathway|Cytokine-cytokine receptor interaction|Herpes simplex virus 1 infection
ARHGAP22	0	1.72358561954185	0.287	0.008	0	DC	35.875	CGNC:4605,GeneID:423779	Rho GTPase activating protein 22	GO:0001525,GO:0005096,GO:0005634,GO:0005829,GO:0005925,GO:0007165,GO:0030154,GO:0051056,GO:0098978,GO:0099175	angiogenesis|GTPase activator activity|nucleus|cytosol|focal adhesion|signal transduction|cell differentiation|regulation of small GTPase mediated signal transduction|glutamatergic synapse|regulation of postsynapse organization	gga05168	Herpes simplex virus 1 infection
RASGEF1B	0	1.69816619477116	0.482	0.016	0	DC	30.125	CGNC:63405,GeneID:100859744	ras-GEF domain-containing family member 1B isoform X1	GO:0005088,GO:0005769,GO:0005770,GO:0007264,GO:0030496,GO:0043547	Ras guanyl-nucleotide exchange factor activity|early endosome|late endosome|small GTPase mediated signal transduction|midbody|positive regulation of GTPase activity	--	--
BCL11B	0	1.6928307315386	0.679	0.01	0	T cells	67.9	CGNC:51968,GeneID:423444	B-cell CLL/lymphoma 11B	--	--	gga05168	Herpes simplex virus 1 infection
COL5A1	0	1.67898959794336	0.488	0.003	0	Fibroblast	162.667	CGNC:49379,GeneID:395568	collagen alpha-1(V) chain isoform X1	GO:0001568,GO:0003007,GO:0005201,GO:0005581,GO:0005588,GO:0005604,GO:0005615,GO:0007155,GO:0008201,GO:0016477,GO:0030020,GO:0030198,GO:0030199,GO:0031012,GO:0032964,GO:0035313,GO:0035989,GO:0043394,GO:0043588,GO:0045112,GO:0048407,GO:0048592,GO:0051128,GO:0062023,GO:0097435,GO:1903225	blood vessel development|heart morphogenesis|extracellular matrix structural constituent|collagen trimer|collagen type V trimer|basement membrane|extracellular space|cell adhesion|heparin binding|cell migration|extracellular matrix structural constituent conferring tensile strength|extracellular matrix organization|collagen fibril organization|extracellular matrix|collagen biosynthetic process|wo…	gga05168	Herpes simplex virus 1 infection
CNKSR2L	0	1.66847417610609	0.66	0.015	0	T cells	44	CGNC:69268,GeneID:101749809	connector enhancer of kinase suppressor of ras 2-like	GO:0005737,GO:0009966,GO:0042802,GO:0043005,GO:0043025,GO:0045211,GO:0098978,GO:0099147,GO:0099173	cytoplasm|regulation of signal transduction|identical protein binding|neuron projection|neuronal cell body|postsynaptic membrane|glutamatergic synapse|extrinsic component of postsynaptic density membrane|postsynapse organization	--	--
RORA	0	1.5246810769595	0.484	0.012	0	T cells	40.333	CGNC:2749,GeneID:415377	nuclear receptor ROR-alpha	GO:0000977,GO:0000978,GO:0000981,GO:0001222,GO:0001223,GO:0001228,GO:0001525,GO:0003677,GO:0003700,GO:0003707,GO:0004879,GO:0005634,GO:0005654,GO:0006355,GO:0006367,GO:0006805,GO:0006809,GO:0008013,GO:0008134,GO:0008142,GO:0008270,GO:0008589,GO:0010575,GO:0010906,GO:0019218,GO:0019221,GO:0021702,GO:0021930,GO:0030522,GO:0032922,GO:0036315,GO:0042632,GO:0042692,GO:0042753,GO:0043030,GO:0043124,GO:…	RNA polymerase II regulatory region sequence-specific DNA binding|RNA polymerase II proximal promoter sequence-specific DNA binding|DNA-binding transcription factor activity, RNA polymerase II-specific|transcription corepressor binding|transcription coactivator binding|DNA-binding transcription activator activity, RNA polymerase II-specific|angiogenesis|DNA binding|DNA-binding transcription facto…	gga05168	Herpes simplex virus 1 infection
COL6A1	0	1.44615276875216	0.331	0.001	0	Fibroblast	331	CGNC:4468,GeneID:396000	collagen alpha-1(VI) chain precursor	GO:0003429,GO:0005581,GO:0005615,GO:0007155,GO:0031012	growth plate cartilage chondrocyte morphogenesis|collagen trimer|extracellular space|cell adhesion|extracellular matrix	gga04512,gga04510,gga05168	ECM-receptor interaction|Focal adhesion|Herpes simplex virus 1 infection
RHOV	0	1.39109352488612	0.497	0.009	0	Epithelial cells	55.222	CGNC:6428,GeneID:428868	ras homolog family member V	GO:0003924,GO:0005525,GO:0005737,GO:0005886,GO:0005938,GO:0006897,GO:0007015,GO:0007163,GO:0007266,GO:0008360,GO:0010008,GO:0019901,GO:0030031,GO:0030036,GO:0032488,GO:0042995,GO:0046872	GTPase activity|GTP binding|cytoplasm|plasma membrane|cell cortex|endocytosis|actin filament organization|establishment or maintenance of cell polarity|Rho protein signal transduction|regulation of cell shape|endosome membrane|protein kinase binding|cell projection assembly|actin cytoskeleton organization|Cdc42 protein signal transduction|cell projection|metal ion binding	gga05168	Herpes simplex virus 1 infection
PAX5	0	1.37139272648298	0.686	0.015	0	B cells	45.733	CGNC:49160,GeneID:387330	paired box 5	GO:0000122,GO:0000978,GO:0001077,GO:0001650,GO:0003677,GO:0003700,GO:0005634,GO:0005654,GO:0005667,GO:0005829,GO:0006355,GO:0007283,GO:0007568,GO:0009887,GO:0021670,GO:0021987,GO:0030534,GO:0035914,GO:0043231,GO:0045892,GO:0045893,GO:0045944,GO:0048701,GO:0051573,GO:0071542	negative regulation of transcription by RNA polymerase II|RNA polymerase II proximal promoter sequence-specific DNA binding|proximal promoter DNA-binding transcription activator activity, RNA polymerase II-specific|fibrillar center|DNA binding|DNA-binding transcription factor activity|nucleus|nucleoplasm|transcription factor complex|cytosol|regulation of transcription, DNA-templated|spermatogenes…	gga05168	Herpes simplex virus 1 infection
DCN	0	1.35776776882728	0.271	0.001	0	Fibroblast	271	CGNC:8567,GeneID:417892	decorin	GO:0005518,GO:0005576	collagen binding|extracellular region	gga04350,gga05168	TGF-beta signaling pathway|Herpes simplex virus 1 infection
COL6A2	0	1.28780196759537	0.3	0.002	0	Fibroblast	150	CGNC:4597,GeneID:396292	collagen alpha-2(VI) chain isoform X1	GO:0003429,GO:0005581,GO:0005615,GO:0007155,GO:0031012,GO:0042383,GO:0070208	growth plate cartilage chondrocyte morphogenesis|collagen trimer|extracellular space|cell adhesion|extracellular matrix|sarcolemma|protein heterotrimerization	gga04512,gga04510,gga05168	ECM-receptor interaction|Focal adhesion|Herpes simplex virus 1 infection
LOC396098	0	1.27560086335755	0.682	0.015	0	B cells	45.467	CGNC:49647,GeneID:396098	B6.1	--	--	--	--
CTLA4	0	1.24210395993662	0.363	0.006	0	T cells	60.5	CGNC:6579,GeneID:424106	cytotoxic T-lymphocyte associated protein 4	GO:0002250,GO:0005887	adaptive immune response|integral component of plasma membrane	gga04514,gga05168	Cell adhesion molecules|Herpes simplex virus 1 infection
DCLK3	0	1.23195929995088	0.326	0.006	0	DC	54.333	CGNC:9138,GeneID:776499	doublecortin like kinase 3	GO:0004672,GO:0004674,GO:0005524,GO:0005634,GO:0005737,GO:0018105,GO:0035556,GO:1900181	protein kinase activity|protein serine/threonine kinase activity|ATP binding|nucleus|cytoplasm|peptidyl-serine phosphorylation|intracellular signal transduction|negative regulation of protein localization to nucleus	gga05168	Herpes simplex virus 1 infection
LOC419333	0	1.20447717473558	0.653	0.019	0	B cells	34.368	CGNC:50974,GeneID:419333	formin-I isoform X1	GO:0000902,GO:0005522,GO:0005938,GO:0015629,GO:0017049,GO:0030175,GO:0030838,GO:0031268,GO:0031589,GO:0045010,GO:0046847,GO:0048870,GO:0051015,GO:0051638	cell morphogenesis|profilin binding|cell cortex|actin cytoskeleton|GTP-Rho binding|filopodium|positive regulation of actin filament polymerization|pseudopodium organization|cell-substrate adhesion|actin nucleation|filopodium assembly|cell motility|actin filament binding|barbed-end actin filament uncapping	--	--
HTRA1	0	1.20391920301838	0.322	0.012	0	DC	26.833	CGNC:65456,GeneID:100857572	HtrA serine peptidase 1	GO:0001558,GO:0001890,GO:0004252,GO:0005520,GO:0005576,GO:0005829,GO:0005886,GO:0030512,GO:0030514,GO:0042802,GO:0060718	regulation of cell growth|placenta development|serine-type endopeptidase activity|insulin-like growth factor binding|extracellular region|cytosol|plasma membrane|negative regulation of transforming growth factor beta receptor signaling pathway|negative regulation of BMP signaling pathway|identical protein binding|chorionic trophoblast cell differentiation	gga05168	Herpes simplex virus 1 infection
SRAPL	0	1.18861146644008	0.351	0.005	0	Epithelial cells	70.2	CGNC:66740,GeneID:101747234	mucin-19-like	--	--	--	--
SOX9	0	1.16089285337995	0.389	0.004	0	Epithelial cells	97.25	CGNC:49063,GeneID:374148	SRY (sex determining region Y)-box 9	GO:0000978,GO:0001077,GO:0001158,GO:0001228,GO:0001502,GO:0001503,GO:0001658,GO:0001755,GO:0001934,GO:0002009,GO:0002053,GO:0002062,GO:0002683,GO:0003170,GO:0003180,GO:0003188,GO:0003203,GO:0003413,GO:0003415,GO:0003682,GO:0003705,GO:0004672,GO:0005634,GO:0005654,GO:0006334,GO:0006338,GO:0006351,GO:0007010,GO:0007173,GO:0007219,GO:0007283,GO:0007417,GO:0007507,GO:0008013,GO:0008584,GO:0010564,GO:…	RNA polymerase II proximal promoter sequence-specific DNA binding|proximal promoter DNA-binding transcription activator activity, RNA polymerase II-specific|enhancer sequence-specific DNA binding|DNA-binding transcription activator activity, RNA polymerase II-specific|cartilage condensation|ossification|branching involved in ureteric bud morphogenesis|neural crest cell migration|positive regulati…	gga05168	Herpes simplex virus 1 infection
CCL4	0	1.13294076245447	0.263	0.013	0	DC	20.231	CGNC:49334,GeneID:395468	C-C motif chemokine 4 homolog precursor	GO:0002548,GO:0005615,GO:0006954,GO:0007186,GO:0008009,GO:0030593,GO:0035690,GO:0043547,GO:0048020,GO:0048245,GO:0048247,GO:0070098,GO:0070374,GO:0071346,GO:0071347,GO:0071356	monocyte chemotaxis|extracellular space|inflammatory response|G protein-coupled receptor signaling pathway|chemokine activity|neutrophil chemotaxis|cellular response to drug|positive regulation of GTPase activity|CCR chemokine receptor binding|eosinophil chemotaxis|lymphocyte chemotaxis|chemokine-mediated signaling pathway|positive regulation of ERK1 and ERK2 cascade|cellular response to interfer…	gga04060,gga04620,gga04623,gga05168	Cytokine-cytokine receptor interaction|Toll-like receptor signaling pathway|Cytosolic DNA-sensing pathway|Herpes simplex virus 1 infection
CSF1R	0	1.06313651341544	0.268	0.003	0	DC	89.333	CGNC:4271,GeneID:396406	colony stimulating factor 1 receptor	GO:0004714,GO:0004888,GO:0005011,GO:0005524,GO:0005737,GO:0005887,GO:0006954,GO:0007169,GO:0008284,GO:0008360,GO:0009968,GO:0009986,GO:0018108,GO:0019955,GO:0030154,GO:0030316,GO:0030335,GO:0031529,GO:0036006,GO:0042531,GO:0043066,GO:0043235,GO:0045087,GO:0045124,GO:0046488,GO:0046777,GO:0048015,GO:0070374,GO:0071345,GO:0071902,GO:1990682,GO:2000249	transmembrane receptor protein tyrosine kinase activity|transmembrane signaling receptor activity|macrophage colony-stimulating factor receptor activity|ATP binding|cytoplasm|integral component of plasma membrane|inflammatory response|transmembrane receptor protein tyrosine kinase signaling pathway|positive regulation of cell proliferation|regulation of cell shape|negative regulation of signal tr…	gga04010,gga04060,gga05168	MAPK signaling pathway|Cytokine-cytokine receptor interaction|Herpes simplex virus 1 infection
RARRES2	0	1.05901054882934	0.313	0.002	0	Fibroblast	156.5	CGNC:3645,GeneID:420366	retinoic acid receptor responder protein 2 precursor	GO:0001523,GO:0001701,GO:0001934,GO:0002576,GO:0005102,GO:0005576,GO:0005615,GO:0006935,GO:0006954,GO:0008286,GO:0010759,GO:0019732,GO:0030154,GO:0031012,GO:0031089,GO:0045087,GO:0045600,GO:0048566,GO:0050829,GO:0050830,GO:0050921,GO:0050994,GO:0061760,GO:2001275	retinoid metabolic process|in utero embryonic development|positive regulation of protein phosphorylation|platelet degranulation|signaling receptor binding|extracellular region|extracellular space|chemotaxis|inflammatory response|insulin receptor signaling pathway|positive regulation of macrophage chemotaxis|antifungal humoral response|cell differentiation|extracellular matrix|platelet dense granu…	gga05168	Herpes simplex virus 1 infection
FYB	0	1.03846845410536	0.326	0.014	0	DC	23.286	CGNC:2773,GeneID:427448	FYN binding protein	GO:0005634,GO:0005829,GO:0005886,GO:0006955,GO:0008289,GO:0015629,GO:0030054,GO:0044877,GO:0072659	nucleus|cytosol|plasma membrane|immune response|lipid binding|actin cytoskeleton|cell junction|protein-containing complex binding|protein localization to plasma membrane	--	--
THY1	0	1.02898492320842	0.285	0.001	0	Fibroblast	285	CGNC:5094,GeneID:378897	Thy-1 cell surface antigen	GO:0001525,GO:0005096,GO:0005178,GO:0005623,GO:0005886,GO:0006469,GO:0007010,GO:0009897,GO:0019901,GO:0030336,GO:0030425,GO:0030426,GO:0031362,GO:0034235,GO:0043209,GO:0043547,GO:0045121,GO:0046549,GO:0048041,GO:0050771,GO:0050852,GO:0050860,GO:0050870,GO:0051281,GO:0098609	angiogenesis|GTPase activator activity|integrin binding|cell|plasma membrane|negative regulation of protein kinase activity|cytoskeleton organization|external side of plasma membrane|protein kinase binding|negative regulation of cell migration|dendrite|growth cone|anchored component of external side of plasma membrane|GPI anchor binding|myelin sheath|positive regulation of GTPase activity|membran…	gga05168	Herpes simplex virus 1 infection
IGFBP4	0	1.02370750440478	0.276	0.001	0	Fibroblast	276	CGNC:49112,GeneID:374271	insulin like growth factor binding protein 4	GO:0001558,GO:0005615,GO:0010906,GO:0031994,GO:0031995,GO:0043410,GO:0043568,GO:0044342	regulation of cell growth|extracellular space|regulation of glucose metabolic process|insulin-like growth factor I binding|insulin-like growth factor II binding|positive regulation of MAPK cascade|positive regulation of insulin-like growth factor receptor signaling pathway|type B pancreatic cell proliferation	gga05168	Herpes simplex virus 1 infection
UBASH3A	0	0.998376992732219	0.4	0.006	0	T cells	66.667	CGNC:12091,GeneID:418535	ubiquitin associated and SH3 domain containing A	GO:0001817,GO:0005654,GO:0005794,GO:0009968,GO:0016791,GO:0050860	regulation of cytokine production|nucleoplasm|Golgi apparatus|negative regulation of signal transduction|phosphatase activity|negative regulation of T cell receptor signaling pathway	gga05168	Herpes simplex virus 1 infection
SDC2	0	0.97305021640058	0.291	0.002	0	Fibroblast	145.5	CGNC:66184,GeneID:374102	syndecan 2	GO:0009986,GO:0016021,GO:0030165,GO:0042802,GO:0048813,GO:0048814	cell surface|integral component of membrane|PDZ domain binding|identical protein binding|dendrite morphogenesis|regulation of dendrite morphogenesis	gga04514,gga05168	Cell adhesion molecules|Herpes simplex virus 1 infection
KRT80	0	0.945166278253783	0.323	0.006	0	Epithelial cells	53.833	CGNC:54201,GeneID:431302	keratin 80	GO:0005198,GO:0005737,GO:0005882,GO:0045095,GO:0045111	structural molecule activity|cytoplasm|intermediate filament|keratin filament|intermediate filament cytoskeleton	gga05168	Herpes simplex virus 1 infection
PPL	0	0.944155605442557	0.337	0.006	0	Epithelial cells	56.167	CGNC:49897,GeneID:408044	periplakin	GO:0001533,GO:0005198,GO:0005200,GO:0005634,GO:0005737,GO:0005739,GO:0005829,GO:0005856,GO:0009612,GO:0016020,GO:0030057,GO:0042060,GO:0045104,GO:0045296,GO:0070062,GO:0070268	cornified envelope|structural molecule activity|structural constituent of cytoskeleton|nucleus|cytoplasm|mitochondrion|cytosol|cytoskeleton|response to mechanical stimulus|membrane|desmosome|wound healing|intermediate filament cytoskeleton organization|cadherin binding|extracellular exosome|cornification	gga05168	Herpes simplex virus 1 infection
ZNF750	0	0.922812070939905	0.327	0.006	0	Epithelial cells	54.5	CGNC:62424,GeneID:101750712	zinc finger protein 750	GO:0000978,GO:0001077,GO:0005634,GO:0008544,GO:0030154,GO:0045944,GO:0046872,GO:1990841	RNA polymerase II proximal promoter sequence-specific DNA binding|proximal promoter DNA-binding transcription activator activity, RNA polymerase II-specific|nucleus|epidermis development|cell differentiation|positive regulation of transcription by RNA polymerase II|metal ion binding|promoter-specific chromatin binding	gga05168	Herpes simplex virus 1 infection
LOC112531844	0	0.895201874115654	0.531	0.009	0	B cells	59	GeneID:112531844	coiled-coil domain-containing protein 178-like	--	--	--	--
VILL	0	0.886429333066999	0.347	0.006	0	Epithelial cells	57.833	CGNC:4296,GeneID:420415	villin like	GO:0001726,GO:0005509,GO:0005546,GO:0005737,GO:0005902,GO:0007173,GO:0008360,GO:0009617,GO:0010634,GO:0030027,GO:0030041,GO:0030042,GO:0030175,GO:0030335,GO:0032233,GO:0032432,GO:0032433,GO:0035727,GO:0035729,GO:0042803,GO:0043027,GO:0045010,GO:0051014,GO:0051015,GO:0051125,GO:0051693,GO:0060327,GO:0061041,GO:0071364,GO:2000392	ruffle|calcium ion binding|phosphatidylinositol-4,5-bisphosphate binding|cytoplasm|microvillus|epidermal growth factor receptor signaling pathway|regulation of cell shape|response to bacterium|positive regulation of epithelial cell migration|lamellipodium|actin filament polymerization|actin filament depolymerization|filopodium|positive regulation of cell migration|positive regulation of actin fil…	gga05168	Herpes simplex virus 1 infection
TOX2	0	0.865332863158756	0.3	0.005	0	T cells	60	CGNC:2248,GeneID:419156	TOX high mobility group box family member 2	GO:0001085,GO:0003677,GO:0005634,GO:0008585,GO:0034698,GO:0045944	RNA polymerase II transcription factor binding|DNA binding|nucleus|female gonad development|response to gonadotropin|positive regulation of transcription by RNA polymerase II	--	--
FCER1G	0	0.855183307734135	0.256	0.008	0	DC	32	CGNC:59246,GeneID:100049618	Fc fragment of IgE receptor Ig	GO:0004888,GO:0005886,GO:0016021,GO:0019863,GO:0031623,GO:0032753,GO:0038156,GO:0045087,GO:0071404	transmembrane signaling receptor activity|plasma membrane|integral component of membrane|IgE binding|receptor internalization|positive regulation of interleukin-4 production|interleukin-3-mediated signaling pathway|innate immune response|cellular response to low-density lipoprotein particle stimulus	gga04625,gga05168	C-type lectin receptor signaling pathway|Herpes simplex virus 1 infection
FOXA1	0	0.840808658266637	0.316	0.005	0	Epithelial cells	63.2	CGNC:71588,GeneID:101752179	forkhead box A1	GO:0000122,GO:0000981,GO:0001077,GO:0001228,GO:0001650,GO:0003677,GO:0003690,GO:0003700,GO:0005634,GO:0005654,GO:0005902,GO:0006338,GO:0006357,GO:0007219,GO:0008134,GO:0009653,GO:0010468,GO:0010719,GO:0019904,GO:0021904,GO:0030154,GO:0030324,GO:0032355,GO:0033148,GO:0035239,GO:0042445,GO:0042593,GO:0043065,GO:0043565,GO:0044212,GO:0045666,GO:0045880,GO:0045931,GO:0045944,GO:0048646,GO:0048665,GO:…	negative regulation of transcription by RNA polymerase II|DNA-binding transcription factor activity, RNA polymerase II-specific|proximal promoter DNA-binding transcription activator activity, RNA polymerase II-specific|DNA-binding transcription activator activity, RNA polymerase II-specific|fibrillar center|DNA binding|double-stranded DNA binding|DNA-binding transcription factor activity|nucleus|…	gga05168	Herpes simplex virus 1 infection
DOCK4	0	0.835206777165991	0.259	0.005	0	DC	51.8	CGNC:7209,GeneID:417779	dedicator of cytokinesis 4	GO:0005085,GO:0005096,GO:0005730,GO:0005794,GO:0005829,GO:0005886,GO:0007264,GO:0016020,GO:0017124,GO:0030165,GO:0030971,GO:0032420,GO:0032421,GO:0048365,GO:0060326,GO:1904694,GO:1904754	guanyl-nucleotide exchange factor activity|GTPase activator activity|nucleolus|Golgi apparatus|cytosol|plasma membrane|small GTPase mediated signal transduction|membrane|SH3 domain binding|PDZ domain binding|receptor tyrosine kinase binding|stereocilium|stereocilium bundle|Rac GTPase binding|cell chemotaxis|negative regulation of vascular smooth muscle contraction|positive regulation of vascular …	gga05168	Herpes simplex virus 1 infection
CLDN4	0	0.832000626348444	0.277	0.005	0	Epithelial cells	55.4	CGNC:49188,GeneID:395144	claudin 4	GO:0005198,GO:0005254,GO:0005887,GO:0005923,GO:0016338,GO:0034707,GO:0042802,GO:0061436,GO:0070293	structural molecule activity|chloride channel activity|integral component of plasma membrane|bicellular tight junction|calcium-independent cell-cell adhesion via plasma membrane cell-adhesion molecules|chloride channel complex|identical protein binding|establishment of skin barrier|renal absorption	gga04514,gga04530,gga05168	Cell adhesion molecules|Tight junction|Herpes simplex virus 1 infection
BLVRA	0	0.798310800571192	0.487	0.012	0	B cells	40.583	CGNC:9381,GeneID:420776	biliverdin reductase A	--	--	gga00860	Porphyrin and chlorophyll metabolism
TRAT1	0	0.789970259416978	0.278	0.004	0	T cells	69.5	CGNC:11441,GeneID:418412	T-cell receptor-associated transmembrane adapter 1	GO:0001920,GO:0002250,GO:0005068,GO:0005886,GO:0005887,GO:0006968,GO:0007165,GO:0042101,GO:0046934,GO:0050850,GO:0050852,GO:0050862,GO:0051051,GO:0051897	negative regulation of receptor recycling|adaptive immune response|transmembrane receptor protein tyrosine kinase adaptor activity|plasma membrane|integral component of plasma membrane|cellular defense response|signal transduction|T cell receptor complex|phosphatidylinositol-4,5-bisphosphate 3-kinase activity|positive regulation of calcium-mediated signaling|T cell receptor signaling pathway|posi…	--	--
MAF	0	0.770277765712865	0.276	0.006	0	T cells	46	CGNC:27421,GeneID:693248	MAF bZIP transcription factor	GO:0000122,GO:0000978,GO:0001077,GO:0001816,GO:0003700,GO:0005634,GO:0005737,GO:0032330,GO:0043565,GO:0048468,GO:0048839,GO:0070306	negative regulation of transcription by RNA polymerase II|RNA polymerase II proximal promoter sequence-specific DNA binding|proximal promoter DNA-binding transcription activator activity, RNA polymerase II-specific|cytokine production|DNA-binding transcription factor activity|nucleus|cytoplasm|regulation of chondrocyte differentiation|sequence-specific DNA binding|cell development|inner ear devel…	gga05168	Herpes simplex virus 1 infection
SPDEF	0	0.768268398191756	0.268	0.005	0	Epithelial cells	53.6	CGNC:2014,GeneID:428271	SAM pointed domain-containing Ets transcription factor	GO:0000122,GO:0000981,GO:0001227,GO:0005634,GO:0006357,GO:0007275,GO:0010454,GO:0010455,GO:0030154,GO:0043065,GO:0043565,GO:0045944,GO:0060480,GO:0060576	negative regulation of transcription by RNA polymerase II|DNA-binding transcription factor activity, RNA polymerase II-specific|DNA-binding transcription repressor activity, RNA polymerase II-specific|nucleus|regulation of transcription by RNA polymerase II|multicellular organism development|negative regulation of cell fate commitment|positive regulation of cell fate commitment|cell differentiati…	gga05168	Herpes simplex virus 1 infection
TNFRSF13C	0	0.760028314549186	0.425	0.011	0	B cells	38.636	CGNC:13832,GeneID:417983	TNF receptor superfamily member 13C	GO:0001782,GO:0002250,GO:0002636,GO:0009897,GO:0016021,GO:0030890,GO:0031295,GO:0031296,GO:0042102,GO:0045078,GO:0050776	B cell homeostasis|adaptive immune response|positive regulation of germinal center formation|external side of plasma membrane|integral component of membrane|positive regulation of B cell proliferation|T cell costimulation|B cell costimulation|positive regulation of T cell proliferation|positive regulation of interferon-gamma biosynthetic process|regulation of immune response	gga04060,gga04672,gga05168	Cytokine-cytokine receptor interaction|Intestinal immune network for IgA production|Herpes simplex virus 1 infection
SCG5	0	0.72353448072255	0.439	0.01	0	B cells	43.9	CGNC:7394,GeneID:769742	neuroendocrine protein 7B2 precursor	GO:0004857,GO:0005525,GO:0005576,GO:0006886,GO:0007218,GO:0016486,GO:0030141,GO:0046883,GO:0051082	enzyme inhibitor activity|GTP binding|extracellular region|intracellular protein transport|neuropeptide signaling pathway|peptide hormone processing|secretory granule|regulation of hormone secretion|unfolded protein binding	--	--
ITK	0	0.696242842067495	0.257	0.004	0	T cells	64.25	CGNC:2826,GeneID:416247	IL2 inducible T-cell kinase	--	--	gga05168	Herpes simplex virus 1 infection
LOC100857302	0	0.611127362434873	0.29	0.005	0	B cells	58	CGNC:65708,GeneID:100857302	osteoclast-associated immunoglobulin-like receptor	GO:0003677,GO:0003964,GO:0004523,GO:0005198,GO:0006310,GO:0008270,GO:0015074	DNA binding|RNA-directed DNA polymerase activity|RNA-DNA hybrid ribonuclease activity|structural molecule activity|DNA recombination|zinc ion binding|DNA integration	--	--
CD1C	0	0.469900408401759	0.302	0.007	0	B cells	43.143	CGNC:23751,GeneID:425801	CD1c molecule	GO:0001916,GO:0005765,GO:0005789,GO:0005886,GO:0006955,GO:0009986,GO:0010008,GO:0016021,GO:0016323,GO:0030883,GO:0030884,GO:0045087,GO:0048006,GO:0048007,GO:0071723	positive regulation of T cell mediated cytotoxicity|lysosomal membrane|endoplasmic reticulum membrane|plasma membrane|immune response|cell surface|endosome membrane|integral component of membrane|basolateral plasma membrane|endogenous lipid antigen binding|exogenous lipid antigen binding|innate immune response|antigen processing and presentation, endogenous lipid antigen via MHC class Ib|antigen …	gga04530,gga05168	Tight junction|Herpes simplex virus 1 infection
WDR66	0	0.45601932169773	0.283	0.008	0	B cells	35.375	CGNC:3214,GeneID:416855	cilia- and flagella-associated protein 251	GO:0003341,GO:0005930,GO:0031514	cilium movement|axoneme|motile cilium	gga05168	Herpes simplex virus 1 infection
COL6A3	9.88131291682493e-324	1.03752379670356	0.263	0.001	2.38821451886742e-319	Fibroblast	263	CGNC:2875,GeneID:396548	collagen alpha-3(VI) chain isoform X1	GO:0003429,GO:0004867,GO:0005581,GO:0005615,GO:0007155,GO:0031012	growth plate cartilage chondrocyte morphogenesis|serine-type endopeptidase inhibitor activity|collagen trimer|extracellular space|cell adhesion|extracellular matrix	gga04512,gga04510,gga05168	ECM-receptor interaction|Focal adhesion|Herpes simplex virus 1 infection
LOXL1	3.45532221841594e-307	0.877201639091356	0.268	0.002	8.35116826968948e-303	Fibroblast	134	CGNC:3958,GeneID:426411	LOW QUALITY PROTEIN: lysyl oxidase homolog 1	GO:0004720,GO:0005507,GO:0005615,GO:0018057	protein-lysine 6-oxidase activity|copper ion binding|extracellular space|peptidyl-lysine oxidation	gga05168	Herpes simplex virus 1 infection
