# Supplementary material for: From nasal to basal: single-cell sequencing of the bursa of Fabricius highlights the IBDV infection mechanism in chickens
Source: Cell Biosci. 2021 Dec 16;11:212. doi: 10.1186/s13578-021-00728-9 (PMC8675306; doi:10.1186/s13578-021-00728-9)
Supplement: Supplementary file 12 — Additional file 12. Excel data of B cells were segregated into five different clusters based on differential surface marker expression. [file 13578_2021_728_MOESM12_ESM.xls]

GeneID	cluster_1	cluster_2	cluster_3	cluster_4	cluster_5
PTPRC	0.869229221539615	1.08867157973454	0.791729788466995	0.380992281426651	1.0005835427226
FCER1G	0.00165866156169895	0.0042512678953329	0.00638480252862534	0.0187009031540452	0.0145850811046328
CD38	0.0252627932167657	0.0869715646943277	0.0251206951835568	0.0112821484300851	0.00731009780871446
CD93	0.000352625706014026	0.000307795787896228	0.000981627221920009	0	0.00189415804634634
CD38.1	0.0252627932167657	0.0869715646943277	0.0251206951835568	0.0112821484300851	0.00731009780871446
CD320	0.00610897371091404	0.00174615227958212	0.00838927149711452	0.00492725411989924	0.00461167034517261
CXCR4	1.42953595152247	1.39687924462455	1.28266965501673	1.07871181121937	1.58884299584578
IRF4	1.14222079698118	0.8061671048279	0.800165311074876	1.82926702655478	1.3041667895379
XBP1	0.853465447481842	0.488378235254866	0.606916897735274	0.91879471864308	0.780934613072885
SDC1	0.0110348357906102	0.00871282860459481	0.0161632759754953	0.0342360924890446	0.0211875064651472
IL6R	0.0833405621398196	0.0463124497208629	0.0917492301631601	0.167177917363209	0.161444202668644
CD40	0.109098084241817	0.154364740834263	0.107706174966613	0.263875325510872	0.17453863362259
CD80	0.0733557142088605	0.049945066713216	0.0441218258760039	0.112197092982941	0.0449439585694974
CD86	0	0.000109679838676718	0	0.00223528335970239	0
PTPRC.1	0.869229221539615	1.08867157973454	0.791729788466995	0.380992281426651	1.0005835427226
CD38.2	0.0252627932167657	0.0869715646943277	0.0251206951835568	0.0112821484300851	0.00731009780871446
CD80.1	0.0733557142088605	0.049945066713216	0.0441218258760039	0.112197092982941	0.0449439585694974
CD86.1	0	0.000109679838676718	0	0.00223528335970239	0
PTPRC.2	0.869229221539615	1.08867157973454	0.791729788466995	0.380992281426651	1.0005835427226
NT5E	0.000365182768262876	0.000410167814090329	0.000309694524216655	0.00340001490498688	0
PDCD1LG2	0.0019004493353105	0.00349764036589358	0.00259738824171469	0.0101695646378626	0.010698939432892
CD1B	0.0604107125505971	0.0323516704838132	0.0355084070264933	0.0152690984760343	0.166801994319585
CD1C	0.408242095753878	0.210020199772097	0.427121187211038	0.0485642649232883	0.203544297344401
CD5	0.0331922032535816	0.0694284538282585	0.0251654081535696	0.0300727073751425	0.220939079382012
CD24	0.228179877424145	0.141171065064369	0.0635327564250512	0.129701013761373	0.0861626244910343
