# Supplementary material for: From nasal to basal: single-cell sequencing of the bursa of Fabricius highlights the IBDV infection mechanism in chickens
Source: Cell Biosci. 2021 Dec 16;11:212. doi: 10.1186/s13578-021-00728-9 (PMC8675306; doi:10.1186/s13578-021-00728-9)
Supplement: Supplementary file 13 — Additional file 13. Excel data of epithelial cells were divided into nine subpopulations based on differential surface marker expression. [file 13578_2021_728_MOESM13_ESM.xls]

GeneID	cluster_1	cluster_2	cluster_3	cluster_4	cluster_5	cluster_6	cluster_7	cluster_8	cluster_9
ARHGEF38	0.710422808844062	0.48928311290414	0.488647488463777	0.111603178104595	0.385621001589409	0.0398843093505966	0.273153037686216	0.618538278841139	0.0382344657201289
CFTR	0.422209983368718	0.0149608200895109	0.0194480175017199	0.0219543448250386	0.0147374505837957	0.00665491459014559	0.0952232971705539	0.00765209161964395	0
EPCAM	2.31249104222598	2.36647733396809	2.61866019980492	1.41184911205127	1.81247016400376	2.70373170261668	1.79695274315992	2.12167003815727	0.107067451360513
CDH1	1.29542501798992	1.42741039461398	1.59432063378781	0.633100029200068	1.09951498019309	1.46814807621461	1.02665377385309	1.3905537114215	0
FGG	0.00792380319528435	0.00196314241584807	0.00196833338421826	0.00815167597834518	0.0162958846831929	0.00205799022120592	0	0.00582188651137727	0
DMBT1	0.000351793035670677	0.000765508682978878	0	0	0	0	0	0.00501281449226984	0
NAMPT	0.313664634209	0.293365630279266	0.265345511517431	0.17967181782745	0.271339959417935	0.272005688190521	0.306157409529045	0.352741311885791	0
FN1	0.00773362211318382	0.01553707293422	0.0213546714445774	0.0413469094253608	0.00951360949578101	0.114354235839389	0.0181481233638069	0	0.0180944415373945
HIF1A	0.326771981280527	0.218433055858345	0.277666420113025	0.180497632296691	0.141685488543752	0.312169301675394	0.990423945271443	0.329316124761656	0.123804847095231
MMP7	0.0283010634090625	0.419706472730215	0.527124420259711	0.0572182114739178	0.430915624419931	0.0665111946621603	0.0903292527447914	0.0567183423460639	0
CTSS	0.961394134898184	0.56372051645117	0.796147665148421	0.244841171359769	0.843172155259088	0.13048690698647	0.52964638595185	1.40632810472058	0.0974213567033788
HOPX	0.59742351495247	1.03239219333627	0.781234972612789	0.208969782708548	0.557116219093175	0.420737124404375	0.837314430122282	0.359367821387454	0.0725590626047749
SOD3	0.00112828746431188	0	0.00378693480330562	0.00387246606087917	0	0	0.0069930307190012	0	0
RPS2	0.499321516488993	0.260477035457148	0.404324579832252	0.574126122298337	1.47401625849633	0.213281364023982	0.903794625011666	0.537531113942661	1.34731297091066
AQP5	0.00432768288939634	0.0102909323970666	0.0296382174642787	0.00122303147480317	0.00409310615589119	0.0257551378318428	0.0306082802555421	0.00449631147681743	0
HOPX.1	0.59742351495247	1.03239219333627	0.781234972612789	0.208969782708548	0.557116219093175	0.420737124404375	0.837314430122282	0.359367821387454	0.0725590626047749
PDPN	0.000484544390735477	0.000608539053575843	0	0	0	0.00220507862735995	0	0	0
KRT5	0.01389021834197	0.0176688399534893	0.0121677016915825	0.385269764457908	0.00304412781757276	0.253873072072251	0.0185991921889768	0.0310406471394037	0
TP63	0.0289075826735743	0.0238822343253643	0.0242766415620581	0.26236602290688	0.00567645443020619	0.249949905975498	0.316409498300565	0.0374194884067759	0
ABCA3	0.297126622885404	0.206843555773309	0.177051502682814	0.0799311091344856	0.27031227221632	0.0540634119682099	0.137978714335029	0.374560462592726	0
SFTPC	0	0	0	0	0	0.00258621486005301	0	0	0
CLCA1	0.00234601103895714	0.027556129399028	0.00832519030948496	0.0051254042756675	0.0276695249133104	0.00686682212128961	0.00433687674305746	0	0
FOXQ1	0.129067420584526	0.829480067208545	1.23113912655535	0.460727554826881	0.394128213409513	0.465823980854798	0.417437775363132	0.611107788543246	0.0272145832215598
SPDEF	0.504803012261271	0.37277468471969	0.807560985639956	0.107208631168758	0.267680813632473	0.250476203250863	0.363146413552989	0.0890880938427409	0
FOXI1	1.32289980094289	0.0253026997528272	0.0649623127866239	0.0599776620694666	0.0114649455469155	0.0546466661232379	0.544978802856356	0.154551636818274	0.0426260787131217
FOXI2	0.000666678047850804	0	0.000738573904004057	0	0	0.00219392080143008	0	0.00814688007458584	0
TPPP3	0.00654977311597205	0.0100104078078688	0.0101633514022018	0.00785722205634736	0.0144536933298788	0.0309204980857956	0.00254906909335381	0	0
DNAH3	0.014706634597146	0.0643866867422761	0.0252240420912949	0.0450330930592726	0.0602144774276177	0.0171068057970091	0.0266344862138972	0.0932218408466081	0
DNALI1	0.00475051913486627	0.00386939901459338	0.0113123646848785	0.0040652379688615	0.0143309123275743	0	0.00763274562042162	0.0207440919804823	0
