# Supplementary material for: From nasal to basal: single-cell sequencing of the bursa of Fabricius highlights the IBDV infection mechanism in chickens
Source: Cell Biosci. 2021 Dec 16;11:212. doi: 10.1186/s13578-021-00728-9 (PMC8675306; doi:10.1186/s13578-021-00728-9)
Supplement: Supplementary file 14 — Additional file 14. Excel data of DC population were divided into four distinct clusters based on differential surface marker expression. [file 13578_2021_728_MOESM14_ESM.xls]

gene	p_val	avg_logFC	pct.1	pct.2	p_val_adj	cluster	gene_diff	Dbxref	description	GO_id	GO_term	pathway	pathway_description
NPW	2.17962755843573e-177	2.27600720421386	0.659	0.012	5.26794184598333e-173	2	54.917	CGNC:68246,GeneID:101748764	neuropeptide W	GO:0001664,GO:0005576,GO:0007186,GO:0007218,GO:0007631	G protein-coupled receptor binding|extracellular region|G protein-coupled receptor signaling pathway|neuropeptide signaling pathway|feeding behavior	gga04080	Neuroactive ligand-receptor interaction
DDAH1	4.18653869842165e-97	1.41567021102021	0.415	0.007	1.01184453802153e-92	2	59.286	CGNC:6576,GeneID:378898	dimethylarginine dimethylaminohydrolase 1	GO:0000052,GO:0003073,GO:0006525,GO:0006527,GO:0008285,GO:0016403,GO:0016597,GO:0043116,GO:0045429,GO:0045766,GO:0046872,GO:1900038	citrulline metabolic process|regulation of systemic arterial blood pressure|arginine metabolic process|arginine catabolic process|negative regulation of cell proliferation|dimethylargininase activity|amino acid binding|negative regulation of vascular permeability|positive regulation of nitric oxide biosynthetic process|positive regulation of angiogenesis|metal ion binding|negative regulation of c…	gga05168	Herpes simplex virus 1 infection
LOC430303	7.86245194162549e-97	1.17385858085502	0.392	0.002	1.90027600977146e-92	2	196	CGNC:53907,GeneID:430303	low-density lipoprotein receptor-related protein 2-like	GO:0001843,GO:0003139,GO:0003148,GO:0003223,GO:0005509,GO:0005905,GO:0006898,GO:0007605,GO:0008144,GO:0008584,GO:0009897,GO:0016021,GO:0016324,GO:0017124,GO:0030001,GO:0030424,GO:0030425,GO:0030514,GO:0031526,GO:0031904,GO:0035258,GO:0050769,GO:0051087,GO:0060068,GO:0060982,GO:0061156,GO:0070447,GO:0140058,GO:1904447,GO:1905167	neural tube closure|secondary heart field specification|outflow tract septum morphogenesis|ventricular compact myocardium morphogenesis|calcium ion binding|clathrin-coated pit|receptor-mediated endocytosis|sensory perception of sound|drug binding|male gonad development|external side of plasma membrane|integral component of membrane|apical plasma membrane|SH3 domain binding|metal ion transport|axo…	--	--
OTUD7A	6.84415538053766e-90	1.11683864578096	0.385	0.007	1.65416391392215e-85	2	55	CGNC:2782,GeneID:415380	OTU deubiquitinase 7A	GO:0003677,GO:0004843,GO:0005634,GO:0005737,GO:0005829,GO:0008270,GO:0016579,GO:0035871,GO:0036459,GO:0043124,GO:0070530,GO:0070536,GO:0071108,GO:0071947	DNA binding|thiol-dependent ubiquitin-specific protease activity|nucleus|cytoplasm|cytosol|zinc ion binding|protein deubiquitination|protein K11-linked deubiquitination|thiol-dependent ubiquitinyl hydrolase activity|negative regulation of I-kappaB kinase/NF-kappaB signaling|K63-linked polyubiquitin modification-dependent protein binding|protein K63-linked deubiquitination|protein K48-linked deubi…	gga05168	Herpes simplex virus 1 infection
BLEC1	7.45069668546708e-90	1.21095346969977	0.398	0.009	1.80075888191054e-85	2	44.222	CGNC:49882,GeneID:404776	C-type lectin domain family 2 member E	GO:0005886,GO:0016021,GO:0030246	plasma membrane|integral component of membrane|carbohydrate binding	gga05168	Herpes simplex virus 1 infection
EMP1	3.62778714424878e-78	1.77423040228218	0.634	0.078	8.76799874893488e-74	3	8.128	CGNC:8950,GeneID:417964	epithelial membrane protein 1	GO:0005886,GO:0007275,GO:0008219,GO:0008283,GO:0008544,GO:0016020,GO:0016021,GO:0032060	plasma membrane|multicellular organism development|cell death|cell proliferation|epidermis development|membrane|integral component of membrane|bleb assembly	--	--
LOC101748581	6.43782194828384e-77	1.17928665502026	0.349	0.009	1.55595718668072e-72	2	38.778	CGNC:68064,GeneID:101748581	polymeric immunoglobulin receptor-like	GO:0001580,GO:0001792,GO:0002415,GO:0005154,GO:0005615,GO:0005886,GO:0007173,GO:0016021,GO:0030133,GO:0038093,GO:0043113,GO:0043235,GO:0055038	detection of chemical stimulus involved in sensory perception of bitter taste|polymeric immunoglobulin receptor activity|immunoglobulin transcytosis in epithelial cells mediated by polymeric immunoglobulin receptor|epidermal growth factor receptor binding|extracellular space|plasma membrane|epidermal growth factor receptor signaling pathway|integral component of membrane|transport vesicle|Fc rece…	--	--
DAB1	9.02070304115906e-76	0.976775854227538	0.324	0.003	2.18021371801773e-71	2	108	CGNC:49036,GeneID:374083	DAB1, reelin adaptor protein	GO:0007399,GO:0030154	nervous system development|cell differentiation	gga05168	Herpes simplex virus 1 infection
FN1	2.23206094968173e-75	1.59384108554459	0.552	0.041	5.39466810928579e-71	3	13.463	CGNC:2613,GeneID:396133	fibronectin 1	GO:0001503,GO:0001525,GO:0001775,GO:0002020,GO:0002931,GO:0005201,GO:0005604,GO:0005615,GO:0006953,GO:0007160,GO:0008201,GO:0008347,GO:0008360,GO:0009611,GO:0010039,GO:0010193,GO:0014823,GO:0030198,GO:0030335,GO:0031012,GO:0035924,GO:0036120,GO:0042493,GO:0043066,GO:0045340,GO:0050921,GO:0051384,GO:0071222,GO:0071288,GO:0071333,GO:0071347,GO:0071380,GO:0071560,GO:0071773,GO:1904385,GO:1904646	ossification|angiogenesis|cell activation|protease binding|response to ischemia|extracellular matrix structural constituent|basement membrane|extracellular space|acute-phase response|cell-matrix adhesion|heparin binding|glial cell migration|regulation of cell shape|response to wounding|response to iron ion|response to ozone|response to activity|extracellular matrix organization|positive regulatio…	gga04512,gga04510,gga04810,gga05168	ECM-receptor interaction|Focal adhesion|Regulation of actin cytoskeleton|Herpes simplex virus 1 infection
CALML4	5.34007822988512e-64	0.968327760889994	0.297	0.006	1.29064350738093e-59	2	49.5	CGNC:6040,GeneID:427515	calmodulin like 4	GO:0005509,GO:0005634,GO:0019722,GO:0030234,GO:0051300	calcium ion binding|nucleus|calcium-mediated signaling|enzyme regulator activity|spindle pole body organization	gga04371,gga04020,gga04070,gga04114,gga04218,gga04625,gga04910,gga04912,gga04916,gga04261,gga04270,gga04744,gga05168	Apelin signaling pathway|Calcium signaling pathway|Phosphatidylinositol signaling system|Oocyte meiosis|Cellular senescence|C-type lectin receptor signaling pathway|Insulin signaling pathway|GnRH signaling pathway|Melanogenesis|Adrenergic signaling in cardiomyocytes|Vascular smooth muscle contraction|Phototransduction|Herpes simplex virus 1 infection
CSF3	9.49619720075434e-62	1.7649104282693	0.397	0.015	2.29513590145032e-57	3	26.467	CGNC:49706,GeneID:396216	colony stimulating factor 3	GO:0005125,GO:0005130,GO:0005615,GO:0006955,GO:0008083,GO:0008284,GO:0014068,GO:0019899,GO:0030838,GO:0032092,GO:0033138,GO:0045639,GO:0045944,GO:0050731,GO:0051091,GO:0051897,GO:0071345,GO:2000251	cytokine activity|granulocyte colony-stimulating factor receptor binding|extracellular space|immune response|growth factor activity|positive regulation of cell proliferation|positive regulation of phosphatidylinositol 3-kinase signaling|enzyme binding|positive regulation of actin filament polymerization|positive regulation of protein binding|positive regulation of peptidyl-serine phosphorylation|…	gga04060,gga05168	Cytokine-cytokine receptor interaction|Herpes simplex virus 1 infection
C2CD2	2.48765753929705e-56	0.751272208042029	0.261	0.004	6.01241950672704e-52	2	65.25	CGNC:12073,GeneID:418532	C2 calcium dependent domain containing 2	GO:0005634,GO:0005829,GO:0016021	nucleus|cytosol|integral component of membrane	--	--
BHLHE41	6.23917378766114e-56	1.69886779948399	0.515	0.099	1.50794591273982e-51	4	5.202	CGNC:70134,GeneID:101750689	basic helix-loop-helix family member e41	GO:0000122,GO:0000977,GO:0000978,GO:0000980,GO:0000981,GO:0001078,GO:0001102,GO:0001227,GO:0001756,GO:0003714,GO:0005634,GO:0005654,GO:0007219,GO:0007623,GO:0008134,GO:0010832,GO:0010944,GO:0017053,GO:0030154,GO:0032922,GO:0042803,GO:0042826,GO:0043425,GO:0043426,GO:0043565,GO:0045892,GO:0046982,GO:0050767,GO:0070888,GO:1990837	negative regulation of transcription by RNA polymerase II|RNA polymerase II regulatory region sequence-specific DNA binding|RNA polymerase II proximal promoter sequence-specific DNA binding|RNA polymerase II distal enhancer sequence-specific DNA binding|DNA-binding transcription factor activity, RNA polymerase II-specific|proximal promoter DNA-binding transcription repressor activity, RNA polymer…	gga05168	Herpes simplex virus 1 infection
SGCD	1.36431379597355e-53	0.770906511039061	0.259	0.006	3.29741001348848e-49	2	43.167	CGNC:2846,GeneID:416251	delta-sarcoglycan isoform X1	GO:0005737,GO:0005856,GO:0016012,GO:0016021,GO:0042383	cytoplasm|cytoskeleton|sarcoglycan complex|integral component of membrane|sarcolemma	--	--
APOA1	8.15756867315703e-51	1.53519613410244	0.33	0.045	1.97160277261532e-46	1	7.333	CGNC:49860,GeneID:396536	apolipoprotein A1	GO:0005543,GO:0005615,GO:0006695,GO:0010873,GO:0015485,GO:0017127,GO:0019433,GO:0032374,GO:0033344,GO:0033700,GO:0034364,GO:0034372,GO:0034380,GO:0042157,GO:0042627,GO:0042632,GO:0043691,GO:0045445,GO:0046889,GO:0051726,GO:0060228,GO:0070653,GO:1901247	phospholipid binding|extracellular space|cholesterol biosynthetic process|positive regulation of cholesterol esterification|cholesterol binding|cholesterol transporter activity|triglyceride catabolic process|regulation of cholesterol transport|cholesterol efflux|phospholipid efflux|high-density lipoprotein particle|very-low-density lipoprotein particle remodeling|high-density lipoprotein particle…	gga03320,gga05168	PPAR signaling pathway|Herpes simplex virus 1 infection
RASGRP1	4.86640770656322e-48	0.975934914071264	0.457	0.057	1.17616207859926e-43	3	8.018	CGNC:7404,GeneID:423290	RAS guanyl releasing protein 1	GO:0000139,GO:0000165,GO:0001786,GO:0001816,GO:0001934,GO:0002437,GO:0005085,GO:0005088,GO:0005096,GO:0005509,GO:0005789,GO:0005794,GO:0005829,GO:0005886,GO:0007165,GO:0007265,GO:0008270,GO:0008289,GO:0014066,GO:0016020,GO:0019992,GO:0030154,GO:0031210,GO:0032252,GO:0032725,GO:0032760,GO:0032825,GO:0033089,GO:0042629,GO:0042803,GO:0043303,GO:0043406,GO:0043547,GO:0045954,GO:0046330,GO:0046579,GO:…	Golgi membrane|MAPK cascade|phosphatidylserine binding|cytokine production|positive regulation of protein phosphorylation|inflammatory response to antigenic stimulus|guanyl-nucleotide exchange factor activity|Ras guanyl-nucleotide exchange factor activity|GTPase activator activity|calcium ion binding|endoplasmic reticulum membrane|Golgi apparatus|cytosol|plasma membrane|signal transduction|Ras pr…	gga04010	MAPK signaling pathway
PLEKHM3	1.99546947881675e-47	1.22274940903626	0.422	0.055	4.82285018335221e-43	3	7.673	CGNC:68230,GeneID:101748748	pleckstrin homology domain-containing family M member 3 isoform X1	GO:0005737,GO:0005794,GO:0005886,GO:0045445,GO:0046872	cytoplasm|Golgi apparatus|plasma membrane|myoblast differentiation|metal ion binding	--	--
LACC1	2.11203636752048e-46	1.09192145429045	0.435	0.049	5.10458069666024e-42	3	8.878	CGNC:12736,GeneID:418840	LACC1 laccase domain containing 1	GO:0005507,GO:0005777	copper ion binding|peroxisome	gga05168	Herpes simplex virus 1 infection
LOC418667	4.30126123204413e-45	1.12814492749057	0.35	0.028	1.03957182717275e-40	4	12.5	CGNC:50822,GeneID:418667	colony stimulating factor 2 receptor, alpha, low-affinity (granulocyte-macrophage)	GO:0000165,GO:0004713,GO:0004896,GO:0005088,GO:0005576,GO:0005622,GO:0005886,GO:0005887,GO:0009897,GO:0019221,GO:0019955,GO:0038023,GO:0043235,GO:0044267	MAPK cascade|protein tyrosine kinase activity|cytokine receptor activity|Ras guanyl-nucleotide exchange factor activity|extracellular region|intracellular|plasma membrane|integral component of plasma membrane|external side of plasma membrane|cytokine-mediated signaling pathway|cytokine binding|signaling receptor activity|receptor complex|cellular protein metabolic process	--	--
NINJ1	3.72432881470447e-43	0.884929098592128	0.392	0.04	9.00133031225922e-39	3	9.8	CGNC:3885,GeneID:415986	ninjurin 1	GO:0001954,GO:0007155,GO:0007399,GO:0016021,GO:0042246,GO:1990384	positive regulation of cell-matrix adhesion|cell adhesion|nervous system development|integral component of membrane|tissue regeneration|hyaloid vascular plexus regression	--	--
CMBL	4.39884262011821e-36	0.816599396569186	0.276	0.015	1.06315627285637e-31	3	18.4	CGNC:51373,GeneID:420928	carboxymethylenebutenolidase homolog	GO:0005829,GO:0016787	cytosol|hydrolase activity	--	--
TIAM1	5.23571007275635e-31	1.06392342579271	0.405	0.104	1.26541876748448e-26	4	3.894	CGNC:11819,GeneID:418491	T-cell lymphoma invasion and metastasis 1	--	--	gga04530,gga04810	Tight junction|Regulation of actin cytoskeleton
KAT2A	6.99555613466433e-30	0.754327180199566	0.318	0.092	1.69075596218702e-25	1	3.457	CGNC:49094,GeneID:374232	histone acetyltransferase KAT2A isoform X1	GO:0000790,GO:0001701,GO:0001756,GO:0001816,GO:0001843,GO:0003682,GO:0003713,GO:0004402,GO:0005615,GO:0005634,GO:0005654,GO:0005671,GO:0005737,GO:0005813,GO:0006338,GO:0006357,GO:0006366,GO:0007507,GO:0007616,GO:0008134,GO:0008283,GO:0010484,GO:0014070,GO:0016032,GO:0016578,GO:0016579,GO:0018393,GO:0019903,GO:0021537,GO:0022037,GO:0030901,GO:0030914,GO:0031346,GO:0031647,GO:0031667,GO:0033276,GO:…	nuclear chromatin|in utero embryonic development|somitogenesis|cytokine production|neural tube closure|chromatin binding|transcription coactivator activity|histone acetyltransferase activity|extracellular space|nucleus|nucleoplasm|Ada2/Gcn5/Ada3 transcription activator complex|cytoplasm|centrosome|chromatin remodeling|regulation of transcription by RNA polymerase II|transcription by RNA polymeras…	gga04330,gga05168	Notch signaling pathway|Herpes simplex virus 1 infection
CTSB	7.79853317386497e-30	0.69056739671854	0.356	0.131	1.88482748279142e-25	1	2.718	CGNC:12486,GeneID:396329	cathepsin B	GO:0004197,GO:0005615,GO:0005764,GO:0012501,GO:0050790,GO:0051603	cysteine-type endopeptidase activity|extracellular space|lysosome|programmed cell death|regulation of catalytic activity|proteolysis involved in cellular protein catabolic process	gga04142,gga04140,gga04210,gga04621,gga05168	Lysosome|Autophagy - animal|Apoptosis|NOD-like receptor signaling pathway|Herpes simplex virus 1 infection
LOC101752166	1.79125874375954e-29	0.675451477861692	0.263	0.023	4.32929325779244e-25	3	11.435	CGNC:71575,GeneID:101752166	uncharacterized LOC101752166	--	--	--	--
HBEGF	5.24894559346189e-29	0.678595018171127	0.259	0.022	1.2686176604838e-24	3	11.773	CGNC:628,GeneID:395654	heparin binding EGF like growth factor	GO:0005154,GO:0005615,GO:0005887,GO:0007173,GO:0008016,GO:0008083,GO:0008201,GO:0008284,GO:0009986,GO:0021545,GO:0035313,GO:0048661,GO:0050731,GO:0051549,GO:0051897,GO:0060326,GO:0090303	epidermal growth factor receptor binding|extracellular space|integral component of plasma membrane|epidermal growth factor receptor signaling pathway|regulation of heart contraction|growth factor activity|heparin binding|positive regulation of cell proliferation|cell surface|cranial nerve development|wound healing, spreading of epidermal cells|positive regulation of smooth muscle cell proliferati…	gga04012,gga04912,gga05168	ErbB signaling pathway|GnRH signaling pathway|Herpes simplex virus 1 infection
TMEM52	1.58447449348152e-27	0.90928432425825	0.384	0.138	3.82951640329549e-23	1	2.783	CGNC:889,GeneID:419401	transmembrane protein 52	GO:0016021	integral component of membrane	--	--
ACP5	2.55365967904781e-25	0.76834091927679	0.346	0.12	6.17194007829065e-21	1	2.883	CGNC:80569,GeneID:107057619	acid phosphatase 5, tartrate resistant	GO:0001503,GO:0003993,GO:0005764,GO:0008198,GO:0008199,GO:0016311,GO:0032496,GO:0032691,GO:0032695,GO:0032720,GO:0032929,GO:0034097,GO:0045019,GO:0045453,GO:0050728,GO:0050830,GO:0060349	ossification|acid phosphatase activity|lysosome|ferrous iron binding|ferric iron binding|dephosphorylation|response to lipopolysaccharide|negative regulation of interleukin-1 beta production|negative regulation of interleukin-12 production|negative regulation of tumor necrosis factor production|negative regulation of superoxide anion generation|response to cytokine|negative regulation of nitric o…	gga00740,gga04142	Riboflavin metabolism|Lysosome
STAB1	1.19268335610099e-24	0.599522316045699	0.32	0.098	2.88259640336047e-20	1	3.265	CGNC:1060,GeneID:415894	stabilin 1	GO:0005041,GO:0005044,GO:0005509,GO:0005540,GO:0005737,GO:0005887,GO:0006954,GO:0007155,GO:0007267,GO:0016525,GO:0030169,GO:0042742	low-density lipoprotein particle receptor activity|scavenger receptor activity|calcium ion binding|hyaluronic acid binding|cytoplasm|integral component of plasma membrane|inflammatory response|cell adhesion|cell-cell signaling|negative regulation of angiogenesis|low-density lipoprotein particle binding|defense response to bacterium	gga05168	Herpes simplex virus 1 infection
MIR155HG	2.96224179448492e-24	1.04288430939312	0.295	0.055	7.1594421930906e-20	4	5.364	CGNC:72003,GeneID:105841164	MIR155 host gene	--	--	--	--
LIPI	8.80431245414423e-24	0.831140348644345	0.3	0.045	2.12791427704212e-19	4	6.667	CGNC:11680,GeneID:418466	lipase member I	GO:0005576,GO:0016020,GO:0016042,GO:0052689	extracellular region|membrane|lipid catabolic process|carboxylic ester hydrolase activity	gga05168	Herpes simplex virus 1 infection
RNF144B	1.83690045121136e-22	0.89368939610102	0.35	0.085	4.43960470053274e-18	4	4.118	CGNC:9622,GeneID:420827	E3 ubiquitin-protein ligase RNF144B isoform X1	GO:0000151,GO:0000209,GO:0004842,GO:0005737,GO:0005829,GO:0006511,GO:0006915,GO:0016021,GO:0031624,GO:0031966,GO:0032436,GO:0043066,GO:0046872,GO:0061630	ubiquitin ligase complex|protein polyubiquitination|ubiquitin-protein transferase activity|cytoplasm|cytosol|ubiquitin-dependent protein catabolic process|apoptotic process|integral component of membrane|ubiquitin conjugating enzyme binding|mitochondrial membrane|positive regulation of proteasomal ubiquitin-dependent protein catabolic process|negative regulation of apoptotic process|metal ion bin…	gga05168	Herpes simplex virus 1 infection
RGS3	2.83686602111968e-21	0.92541731552778	0.345	0.109	6.85642148644415e-17	4	3.165	CGNC:6745,GeneID:395110	regulator of G-protein signaling 3	GO:0000188,GO:0005096,GO:0005654,GO:0005829,GO:0005886,GO:0008277	inactivation of MAPK activity|GTPase activator activity|nucleoplasm|cytosol|plasma membrane|regulation of G protein-coupled receptor signaling pathway	--	--
LOC423462	4.15781560784783e-21	0.722617458753689	0.318	0.11	1.00490245426074e-16	1	2.891	CGNC:51973,GeneID:423462	uncharacterized LOC423462	--	--	--	--
SULT2B1L1	4.22746650928495e-21	1.0896096175717	0.26	0.056	1.02173638062908e-16	4	4.643	CGNC:50100,GeneID:415852	sulfotransferase family cytosolic 2B member 1	GO:0000103,GO:0003676,GO:0004027,GO:0005634,GO:0005737,GO:0005783,GO:0005829,GO:0008202,GO:0008203,GO:0008285,GO:0015485,GO:0043231,GO:0045606,GO:0050294,GO:0050427,GO:0070062,GO:1990239	sulfate assimilation|nucleic acid binding|alcohol sulfotransferase activity|nucleus|cytoplasm|endoplasmic reticulum|cytosol|steroid metabolic process|cholesterol metabolic process|negative regulation of cell proliferation|cholesterol binding|intracellular membrane-bounded organelle|positive regulation of epidermal cell differentiation|steroid sulfotransferase activity|3'-phosphoadenosine 5'-phosp…	--	--
HAVCR1	4.99322685647326e-20	0.707270088781995	0.285	0.052	1.20681299894102e-15	4	5.481	CGNC:50208,GeneID:416249	hepatitis A virus cellular receptor 1	GO:0016021	integral component of membrane	gga05168	Herpes simplex virus 1 infection
SLC8B1	2.33121355208117e-19	0.532714836430567	0.272	0.1	5.63431003402499e-15	1	2.72	CGNC:6317,GeneID:417032	mitochondrial sodium/calcium exchanger protein isoform X1	GO:0005432,GO:0005739,GO:0005886,GO:0006851,GO:0030061,GO:0032592,GO:0042593,GO:0042803,GO:0050796,GO:0050896,GO:0051560,GO:0086038,GO:0099093,GO:1901623,GO:2001256	calcium:sodium antiporter activity|mitochondrion|plasma membrane|mitochondrial calcium ion transmembrane transport|mitochondrial crista|integral component of mitochondrial membrane|glucose homeostasis|protein homodimerization activity|regulation of insulin secretion|response to stimulus|mitochondrial calcium ion homeostasis|calcium:sodium antiporter activity involved in regulation of cardiac musc…	gga05168	Herpes simplex virus 1 infection
MECR	3.96155907143744e-18	0.491767235609584	0.26	0.08	9.57469211975715e-14	1	3.25	CGNC:981,GeneID:419601	enoyl-[acyl-carrier-protein] reductase, mitochondrial isoform X1	GO:0005634,GO:0005739,GO:0005759,GO:0006631,GO:0006633,GO:0006635,GO:0019166	nucleus|mitochondrion|mitochondrial matrix|fatty acid metabolic process|fatty acid biosynthetic process|fatty acid beta-oxidation|trans-2-enoyl-CoA reductase (NADPH) activity	gga00061,gga00062	Fatty acid biosynthesis|Fatty acid elongation
FMN1	3.23312654225018e-16	0.518866897342493	0.288	0.107	7.81414353996445e-12	1	2.692	CGNC:7392,GeneID:386747	formin	GO:0005634,GO:0005884,GO:0007275,GO:0008017,GO:0045010	nucleus|actin filament|multicellular organism development|microtubule binding|actin nucleation	gga05168	Herpes simplex virus 1 infection
ZC3H12D	7.80402775398377e-15	0.713827287080738	0.275	0.077	1.88615546786034e-10	4	3.571	CGNC:9387,GeneID:421623	probable ribonuclease ZC3H12D	GO:0000932,GO:0004519,GO:0005634,GO:0005654,GO:0005737,GO:0030308,GO:0036464,GO:0046872,GO:0061158,GO:2000134	P-body|endonuclease activity|nucleus|nucleoplasm|cytoplasm|negative regulation of cell growth|cytoplasmic ribonucleoprotein granule|metal ion binding|3'-UTR-mediated mRNA destabilization|negative regulation of G1/S transition of mitotic cell cycle	gga05168	Herpes simplex virus 1 infection
